# Supplementary material for: Mosaic patterns of selection in genomic regions associated with diverse human traits
Source: PLoS Genet. 2022 Nov 7;18(11):e1010494. doi: 10.1371/journal.pgen.1010494 (PMC9671423; doi:10.1371/journal.pgen.1010494)
Supplement: S1 File — This excel file contains PMID or web link and the source for each GWAS summary statistics analyzed in this study. (XLSX) [file pgen.1010494.s006.xlsx]

## Sheet: Sheet1
Source	PMID or Link	GWAS
GWAS Atlas	20190752	20190752.Celiac_disease.dubois_2010_20190752_cel_efo0001060_1_gwas.sumstats
GWAS Atlas	24097068	24097068.High_density_lipoprotein_cholesterol.jointGwasMc_HDL
GWAS Atlas	24097068	24097068.Low_density_lipoprotein_cholesterol.jointGwasMc_LDL
GWAS Atlas	24097068	24097068.Total_cholesterol.jointGwasMc_TC
GWAS Atlas	24097068	24097068.Triglycerides.jointGwasMc_TG
GWAS Atlas	24162737	24162737.Alzheimer_disease.IGAP_stage_1_2_combined
GWAS Atlas	24390342	24390342.Rheumatoid_Arthritis.RA_GWASmeta_European_v2.format
GWAS Atlas	25607358	25607358.Hippocampal_volume.CHARGE-ENIGMA-HV-METAANALYSIS-201311141.TBL.FINAL
GWAS Atlas	25993607	25993607.Neuroticism.GPC-2.NEUROTICISM
GWAS Atlas	26176920	26176920.Major_depressive_disorder_females.converge.MDD.summary_stats.2Sep2015
GWAS Atlas	26192919	26192919.Crohns_Disease.CD_trans_ethnic_association_summ_stats_b37
GWAS Atlas	26192919	26192919.Inflammatory_Bowel_Disease.IBD_trans_ethnic_association_summ_stats_b37
GWAS Atlas	26192919	26192919.Ulcerative_colitis.UC_trans_ethnic_association_summ_stats_b37.format
GWAS Atlas	26367794	26367794.Femoral_Neck_bone_mineral_density.fn2stu.MAF0_.005.pos_.format
GWAS Atlas	26367794	26367794.Forearm_bone_mineral_density.fa2stu.MAF0_.005.pos_
GWAS Atlas	26367794	26367794.Lumbar_Spine_bone_mineral_density.ls2stu.MAF0_.005.pos_.format
GWAS Atlas	26394269	26394269.Primary_biliary_cirrhosis.cordell_2015_26394269_pbc_efo1001486_1_gwas.sumstats.format
GWAS Atlas	26482879	26482879.Eczema.EAGLE_AD_GWAS_results_2015.format
GWAS Atlas	26635072	26635072.FEV1.SpiroMeta_1000G_FEV1_50Neff_filt_results.format
GWAS Atlas	26635072	26635072.FEV1_FCV.SpiroMeta_1000G_FEV1overFVC_50Neff_filt_results.format
GWAS Atlas	26635072	26635072.FVC.SpiroMeta_1000G_FVC_50Neff_filt_results
GWAS Atlas	26691988	26691988.Age-related_Macular_Degeneration.Fritsche-26691988.format
GWAS Atlas	26754954	26754954.Anxiety_disorder.anxiety.meta.full.cc
GWAS Atlas	26754954	26754954.Anxiety_disorder.anxiety.meta.full.fs
GWAS Atlas	26955885	26955885.Chronotype_continuous.Application6818_Chronotype_data_Lane_RESULTS_DATA_Chrono_FINAL
GWAS Atlas	26961502	26961502.Body_Mass_Index_Dominance_deviation_model.bmi_dom_dev
GWAS Atlas	26993346	26993346.Posterior_cortical_atrophy.Autsms_PCA_MEGA_Solid_PCA_freq1_scr_Summary_Stats
GWAS Atlas	27015805	27015805.Fathers_age_at_death.fathers.UKBiobank_9millionSNPs.parents_lifespan.Pilling_et_al_2016_Aging
GWAS Atlas	27015805	27015805.Mothers_age_at_death.mothers.UKBiobank_9millionSNPs.parents_lifespan.Pilling_et_al_2016_Aging
GWAS Atlas	27046643	27046643.Educational_attainment.Davies2016_UKB_college_summary_results_22072016
GWAS Atlas	27046643	27046643.Reaction_time.Davies2016_UKB_Reaction_time_summary_results_22072016
GWAS Atlas	27046643	27046643.Verbal-numerical_reasoning.Davies2016_UKB_VNR_summary_results_22072016
GWAS Atlas	27089181	27089181.Depressive_symptoms.DS_Full
GWAS Atlas	27089181	27089181.Neuroticism.Neuroticism_Full
GWAS Atlas	27089181	27089181.Subjective_well_being.SWB_Full
GWAS Atlas	27225129	27225129.Educational_attainment.EduYears_Main
GWAS Atlas	27329760	27329760.Bipolar_disorder.BP_GWAS_Hou_et_al._2016_results
GWAS Atlas	27398621	27398621.Type_2_Diabetes.DIAGRAMmeta_Fuchsberger2016.format
GWAS Atlas	27455348	27455348.Amyotrophic_lateral_sclerosis.als.sumstats.lmm.allchr
GWAS Atlas	27455348	27455348.Amyotrophic_lateral_sclerosis.als.sumstats.meta.allchr
GWAS Atlas	27494321	27494321.Chronotype.Chronotype_SIN_BOLT.output_plus.metrics_MAF0.001_HWE1E-5_qual0.4
GWAS Atlas	27494321	27494321.Sleep_duration.Sleep_Duration_SIN_BOLT.output_plus.metrics_MAF0.001_HWE1E-5_qual0.4
GWAS Atlas	27680694	27680694.Birth_weight.BW3_EUR_summary_stats.format
GWAS Atlas	27723758	27723758.Immunoglobulin_A_deficiency.Bronson_et_al.2016.IgAD_GWAS_Meta_Analysis_Summary_Stats
GWAS Atlas	27798627	27798627.Age_at_first_birth.AgeFirstBirth_Female
GWAS Atlas	27798627	27798627.Age_at_first_birth.AgeFirstBirth_Pooled
GWAS Atlas	27798627	27798627.Number_of_children_ever_born.NumberChildrenEverBorn_Male
GWAS Atlas	27818178	27818178.Household_income.Hill2016_UKB_Income_summary_results_21112016
http://www.psy.ed.ac.uk/ccace/downloads/Hill_CB_2016.zip	27818178	27818178.Household_income.Hill2016_UKB_Income_summary_results_One_person_per_household_summary_results_21112016
GWAS Atlas	27863252	27863252.Basophil_count_three-way_meta.baso_N171846_narrow_form.format
GWAS Atlas	27863252	27863252.Basophil_count_two-way_meta.baso_N171846_ukbb_ukbil_meta.format
GWAS Atlas	27863252	27863252.Basophil_percentage_of_granulocytes_three-way_meta.baso_p_gran_N170223_narrow_form.format
GWAS Atlas	27863252	27863252.Basophil_percentage_of_granulocytes_two-way_meta.baso_p_gran_N170223_ukbb_ukbil_meta.format
GWAS Atlas	27863252	27863252.Basophil_percentage_of_white_cells_three_way_meta.baso_p_N171996_narrow_form.format
GWAS Atlas	27863252	27863252.Basophil_percentage_of_white_cells_two_way_meta.baso_p_N171996_ukbb_ukbil_meta.format
GWAS Atlas	27863252	27863252.Eosinophil_count_three_way_meta.eo_N172275_narrow_form.format
GWAS Atlas	27863252	27863252.Eosinophil_count_two_way_meta.eo_N172275_ukbb_ukbil_meta.format
GWAS Atlas	27863252	27863252.Eosinophil_percentage_of_granulocytes_three_way_meta.eo_p_gran_N170536_narrow_form.format
GWAS Atlas	27863252	27863252.Eosinophil_percentage_of_granulocytes_two_way_meta.eo_p_gran_N170536_ukbb_ukbil_meta.format
GWAS Atlas	27863252	27863252.Eosinophil_percentage_of_white_cells_three_way_meta.eo_p_N172378_narrow_form.format
GWAS Atlas	27863252	27863252.Eosinophil_percentage_of_white_cells_two_way_meta.eo_p_N172378_ukbb_ukbil_meta.format
GWAS Atlas	27863252	27863252.Granulocyte_count_three_way_meta.gran_N169822_narrow_form.format
GWAS Atlas	27863252	27863252.Granulocyte_count_two-way_meta.gran_N169822_ukbb_ukbil_meta.format
GWAS Atlas	27863252	27863252.Granulocyte_percentage_of_myeloid_white_cells_three-way_meta.gran_p_myeloid_wbc_N169545_narrow_form.format
GWAS Atlas	27863252	27863252.Granulocyte_percentage_of_myeloid_white_cells_two-way_meta.gran_p_myeloid_wbc_N169545_ukbb_ukbil_meta.format
GWAS Atlas	27863252	27863252.Hematocrit_three-way_meta.hct_N173039_narrow_form.format
GWAS Atlas	27863252	27863252.Hematocrit_two-way_meta.hct_N173039_ukbb_ukbil_meta.format
GWAS Atlas	27863252	27863252.Hemoglobin_concentration_three-way_meta.hgb_N172925_narrow_form.format
GWAS Atlas	27863252	27863252.Hemoglobin_concentration_two-way_meta.hgb_N172925_ukbb_ukbil_meta.format
GWAS Atlas	27863252	27863252.High_light_scatter_percentage_of_red_cells_three-way_meta.hlr_p_N170763_narrow_form.format
GWAS Atlas	27863252	27863252.High_light_scatter_percentage_of_red_cells_two-way_meta.hlr_p_N170763_ukbb_ukbil_meta.format
GWAS Atlas	27863252	27863252.High_light_scatter_reticulocyte_count_three-way_meta.hlr_N170761_narrow_form.format
GWAS Atlas	27863252	27863252.High_light_scatter_reticulocyte_count_two-way_meta.hlr_N170761_ukbb_ukbil_meta.format
GWAS Atlas	27863252	27863252.Immature_fraction_of_reticulocytes_three-way_meta.irf_N170548_narrow_form.format
GWAS Atlas	27863252	27863252.Immature_fraction_of_reticulocytes_two-way_meta.irf_N170548_ukbb_ukbil_meta.format
GWAS Atlas	27863252	27863252.Lymphocyte_count_three_way_meta.lymph_N171643_narrow_form.format
GWAS Atlas	27863252	27863252.Lymphocyte_count_two-way_meta.lymph_N171643_ukbb_ukbil_meta.format
GWAS Atlas	27863252	27863252.Lymphocyte_percentage_of_white_cells_three_way_meta.lymph_p_N171748_narrow_form.format
GWAS Atlas	27863252	27863252.Lymphocyte_percentage_of_white_cells_two-way_meta.lymph_p_N171748_ukbb_ukbil_meta.format
GWAS Atlas	27863252	27863252.Mean_corpuscular_hemoglobin_concentration_three_way_meta.mchc_N172851_narrow_form.format
GWAS Atlas	27863252	27863252.Mean_corpuscular_hemoglobin_concentration_two-way_meta.mchc_N172851_ukbb_ukbil_meta.format
GWAS Atlas	27863252	27863252.Mean_corpuscular_hemoglobin_three_way_meta.mch_N172332_narrow_form.format
GWAS Atlas	27863252	27863252.Mean_corpuscular_hemoglobin_two-way_meta.mch_N172332_ukbb_ukbil_meta.format
GWAS Atlas	27863252	27863252.Mean_corpuscular_volume_three_way_meta.mcv_N172433_narrow_form.format
GWAS Atlas	27863252	27863252.Mean_corpuscular_volume_two-way_meta.mcv_N172433_ukbb_ukbil_meta.format
GWAS Atlas	27863252	27863252.Mean_platelet_volume_three_way_meta.mpv_N164454_narrow_form.format
GWAS Atlas	27863252	27863252.Mean_platelet_volume_two-way_meta.mpv_N164454_ukbb_ukbil_meta.format
GWAS Atlas	27863252	27863252.Monocyte_count_three_way_meta.mono_N170721_narrow_form.format
GWAS Atlas	27863252	27863252.Monocyte_count_two-way_meta.mono_N170721_ukbb_ukbil_meta.format
GWAS Atlas	27863252	27863252.Monocyte_percentage_of_white_cells_three_way_meta.mono_p_N170494_narrow_form.format
GWAS Atlas	27863252	27863252.Monocyte_percentage_of_white_cells_two-way_meta.mono_p_N170494_ukbb_ukbil_meta.format
GWAS Atlas	27863252	27863252.Myeloid_white_cell_count_three_way_meta.myeloid_wbc_N169219_narrow_form.format
GWAS Atlas	27863252	27863252.Myeloid_white_cell_count_two-way_meta.myeloid_wbc_N169219_ukbb_ukbil_meta.format
GWAS Atlas	27863252	27863252.Neutrophil_count_three_way_meta.neut_N170702_narrow_form.format
GWAS Atlas	27863252	27863252.Neutrophil_count_two-way_meta.neut_N170702_ukbb_ukbil_meta.format
GWAS Atlas	27863252	27863252.Neutrophil_percentage_of_granulocytes_three_way_meta.neut_p_gran_N170672_narrow_form.format
GWAS Atlas	27863252	27863252.Neutrophil_percentage_of_granulocytes_two-way_meta.neut_p_gran_N170672_ukbb_ukbil_meta.format
GWAS Atlas	27863252	27863252.Neutrophil_percentage_of_white_cells_three_way_meta.neut_p_N171542_narrow_form.format
GWAS Atlas	27863252	27863252.Neutrophil_percentage_of_white_cells_two-way_meta.neut_p_N171542_ukbb_ukbil_meta.format
GWAS Atlas	27863252	27863252.Platelet_count_three_way_meta.plt_N166066_narrow_form.format
GWAS Atlas	27863252	27863252.Platelet_count_two-way_meta.plt_N166066_ukbb_ukbil_meta.format
GWAS Atlas	27863252	27863252.Platelet_distribution_width_three_way_meta.pdw_N164433_narrow_form.format
GWAS Atlas	27863252	27863252.Platelet_distribution_width_two-way_meta.pdw_N164433_ukbb_ukbil_meta.format
GWAS Atlas	27863252	27863252.Plateletcrit_three_way_meta.pct_N164339_narrow_form.format
GWAS Atlas	27863252	27863252.Plateletcrit_two-way_meta.pct_N164339_ukbb_ukbil_meta.format
GWAS Atlas	27863252	27863252.Red_blood_cell_count_three_way_meta.rbc_N172952_narrow_form.format
GWAS Atlas	27863252	27863252.Red_blood_cell_count_two-way_meta.rbc_N172952_ukbb_ukbil_meta.format
GWAS Atlas	27863252	27863252.Red_cell_distribution_width_three_way_meta.rdw_N171529_narrow_form.format
GWAS Atlas	27863252	27863252.Red_cell_distribution_width_two-way_meta.rdw_N171529_ukbb_ukbil_meta.format
GWAS Atlas	27863252	27863252.Reticulocyte_count_three_way_meta.ret_N170641_narrow_form.format
GWAS Atlas	27863252	27863252.Reticulocyte_count_two-way_meta.ret_N170641_ukbb_ukbil_meta.format
GWAS Atlas	27863252	27863252.Reticulocyte_fraction_of_red_cells_three_way_meta.ret_p_N170690_narrow_form.format
GWAS Atlas	27863252	27863252.Reticulocyte_fraction_of_red_cells_two-way_meta.ret_p_N170690_ukbb_ukbil_meta.format
GWAS Atlas	27863252	27863252.Sum_basophil_neutrophil_count_three-way_meta.baso_neut_sum_N170143_narrow_form.format
GWAS Atlas	27863252	27863252.Sum_basophil_neutrophil_count_two-way_meta.baso_neut_sum_N170143_ukbb_ukbil_meta.format
GWAS Atlas	27863252	27863252.Sum_eosinophil_basophil_count_three-way_meta.eo_baso_sum_N171771_narrow_form.format
GWAS Atlas	27863252	27863252.Sum_eosinophil_basophil_count_two-way_meta.eo_baso_sum_N171771_ukbb_ukbil_meta.format
GWAS Atlas	27863252	27863252.Sum_neutrophil_eosinophil_count_three_way_meta.neut_eo_sum_N170384_narrow_form.format
GWAS Atlas	27863252	27863252.Sum_neutrophil_eosinophil_count_two-way_meta.neut_eo_sum_N170384_ukbb_ukbil_meta.format
GWAS Atlas	27863252	27863252.White_blood_cell_count_three_way_meta.wbc_N172435_narrow_form.format
GWAS Atlas	27863252	27863252.White_blood_cell_count_two-way_meta.wbc_N172435_ukbb_ukbil_meta.format
GWAS Atlas	27864402	27864402.Self-rated_health.Harris2016_UKB_self_rated_health_summary_results_10112016
GWAS Atlas	27989323	27989323.Eotaxin_CCL11_.Eotaxin
GWAS Atlas	27989323	27989323.Hepatocyte_growth_factor.HGF
GWAS Atlas	27989323	27989323.Interleukin_10.IL10
GWAS Atlas	27989323	27989323.Interleukin_12p70.IL12p70
GWAS Atlas	27989323	27989323.Interleukin_17.IL17
GWAS Atlas	27989323	27989323.Macrophage_inflammatory_protein1_CCL4.MCP1
GWAS Atlas	27989323	27989323.Platelet_derived_growth_factor_BB.PDGFbb
GWAS Atlas	27989323	27989323.Stem_cell_factor.SCF
GWAS Atlas	27989323	27989323.Vascular_endothelial_growth_factor.VEGF
GWAS Atlas	27992413	27992413.Primary_sclerosing_cholangitis.ipscsg2016.result.combined.full.with_header.format
GWAS Atlas	27992416	27992416.Insomnia.Application6818_SleepTrait_data_Lane_RESULTS_DATA_INSOMNIA_SYMPTOMS_all
GWAS Atlas	27992416	27992416.Insomnia_female.Application6818_SleepTrait_data_Lane_RESULTS_DATA_INSOMNIA_SYMPTOMS_women
GWAS Atlas	27992416	27992416.Insomnia_male.Application6818_SleepTrait_data_Lane_RESULTS_DATA_INSOMNIA_SYMPTOMS_men
GWAS Atlas	27992416	27992416.Sleep_duration.Application6818_SleepTrait_data_Lane_RESULTS_DATA_SLEEP_DURATION_all
GWAS Atlas	27992416	27992416.Sleep_duration_female.Application6818_SleepTrait_data_Lane_RESULTS_DATA_SLEEP_DURATION_women
GWAS Atlas	28067908	28067908.Crohns_Disease.cd_build37_40266_20161107
GWAS Atlas	28067908	28067908.Inflammatory_Bowel_Disease.ibd_build37_59957_20161107.format
GWAS Atlas	28067908	28067908.Ulcerative_colitis.uc_build37_45975_20161107.format
GWAS Atlas	28196072	28196072.Baldness.Hagenaars2017_UKB_MPB_summary_results_10Feb2016
GWAS Atlas	28436984	28436984.Age_at_menarche.Menarche_1KG_NatGen2017_WebsiteUpload.format
GWAS Atlas	28494655	28494655.Anorexia_nervosa.pgcAN2.2019-07.vcf
GWAS Atlas	28540026	28540026.Autism_spectrum_disorder.iPSYCH-PGC_ASD_Nov2017
GWAS Atlas	28566273	28566273.Type_2_Diabetes.METAANALYSIS_DIAGRAM_SE1.BMI
GWAS Atlas	28566273	28566273.Type_2_Diabetes.METAANALYSIS_DIAGRAM_SE1.txt
GWAS Atlas	28714975	28714975.Coronary_artery_disease_SOFT_definition_including_angina.UKBB.GWAS1KG.EXOME.CAD.SOFT.META.PublicRelease.300517
GWAS Atlas	28757204	28757204.25_Hydroxyvitamin_D_level.vitd.gwama.format
GWAS Atlas	28924153	28924153.11q_deletion_neuroblastoma.8374310
GWAS Atlas	28924153	28924153.1p_deletion_neuroblastoma.8374337
GWAS Atlas	28924153	28924153.MYCN_amplification_neuroblastoma.8374343
http://www.t2diabetesgenes.org/datasets/UKB_150K.Pilling_2017.RDW_GWAS.txt.gz	28957414	28957414.Red_Blood_Cell_Distribution_Width.UKB_150K.Pilling_2017.RDW_GWAS.format
GWAS Atlas	28979981	28979981.Antisocial_behavior.BroadABC_METALoutput_Females
GWAS Atlas	29083406	29083406.Asthma_hay_fever_or_eczema.SHARE-without23andMe.LDSCORE-GC.SE-META.v0
https://data.mendeley.com/datasets/gbbsrpx6bs/1	29212778	29212778.Coronary_Artery_Disease..CAD_META
https://data.mendeley.com/datasets/gbbsrpx6bs/1	29212778	29212778.Coronary_Artery_Disease.CAD_UKBIOBANK.format
GWAS Atlas	29255261	29255261.Neuroticism.SummaryStats
GWAS Atlas	29273806	29273806.Asthma.FIXED.TAGC_Multiancestry_and_European-Ancestry_Meta-analyses_Results.format
GWAS Atlas	29273806	29273806.Asthma.RAND.TAGC_Multiancestry_and_European-Ancestry_Meta-analyses_Results.format
https://grasp.nhlbi.nih.gov/downloads/ResultsMarch2019/2018_Turcot/BMI_European.txt.gz	29273807	29273807.BMI.BMI_European.format
GWAS Atlas	29309628	29309628.Offspring_birthweight_maternal.MBW_Summary_Stats
GWAS Catalog	29346644	29346644.age-related_macular_degeneration_disease_progression_measurement.YanQ_29346644_anyAMDprogression_w_base_severity
GWAS Atlas	29358691	29358691.Type_2_Diabetes.summarystatistics_metal_1KGPhase1_UK10K_imputed_PublicT2DGWAS_data_HetISq_75.format
GWAS Atlas	29483656	29483656.Schizophrenia.clozuk_pgc2.meta.sumstats.format
GWAS Atlas	29559693	29559693.Osteoarthritis_self_reported.Zengini_29559693_SR
GWAS Atlas	29566793	29566793.Amyotrophic_lateral_sclerosis.alsMetaSummaryStats_march21st2018
GWAS Catalog	29632382	29632382.type_II_diabetes_mellitus.T2D_European.BMIadjusted
GWAS Catalog	29632382	29632382.type_II_diabetes_mellitus.T2D_European.BMIunadjusted
GWAS Atlas	29662059	29662059.Broad_depression.UKBiobank_broad_12Jan18
GWAS Atlas	29662059	29662059.Major_depressive_disorder_ICD-coded.UKBiobank_icdMDD_12Jan18
GWAS Atlas	29662059	29662059.Probable_major_dpressive_disorder.UKBiobank_probableMDD_12Jan18
https://grasp.nhlbi.nih.gov/downloads/ResultsAug2019/2018/Tikkanen/RelativeHandGripStrength.txt.gz	29691431	29691431.Grip_Strength.RelativeHandGripStrength
https://grasp.nhlbi.nih.gov/downloads/ResultsMarch2019/2018_Charmet/MetaAnalysis_3studies.zip	29695241	29695241.CAD_in_Type_1_Diabetes_T1D.MetaAnalysis_3studies
GWAS Atlas	29700475	29700475.Major_depressive_disorder.MDD2018_ex23andMe
GWAS Atlas	29760442	29760442.Central_corneal_thickness.Meta_CCT_age_sex_caucasians_1000G.format
GWAS Atlas	29777097	29777097.Family_history_of_Alzheimers_disease.3_UKB_AD_parental_meta_summary_output_June2019
GWAS Atlas	29777097	29777097.Maternal_history_of_Alzheimers_disease.1_UKB_AD_maternal_summary_output_June2019
GWAS Atlas	29777097	29777097.Paternal_history_of_Alzheimers_disease.2_UKB_AD_paternal_summary_output_June2019
GWAS Atlas	29777097	29777097.Proxy_and_clinically_diagnosed_Alzheimers_disease.4_UKB_IGAP_AD_meta_summary_output_June2019
GWAS Catalog	29785011	29785011.allergy_asthma.UKBB.allergy.assoc
GWAS Catalog	29785011	29785011.asthma.UKBB.asthma-2.assoc
GWAS Atlas	29844566	29844566.Reaction_time.Davies2018_UKB_RT_summary_results_29052018
GWAS Atlas	29844566	29844566.Verbal-numerical_reasoning.Davies2018_UKB_VNR_summary_results_29052018
GWAS Atlas	29848360	29848360.Systemic_Lupus_Erythematosus.Meta_Results.format
https://alkesgroup.broadinstitute.org/UKBB/	29892013	29892013.blood_EOSINOPHIL_COUNT.sumstats
https://alkesgroup.broadinstitute.org/UKBB/	29892013	29892013.blood_HIGH_LIGHT_SCATTER_RETICULOCYTE_COUNT.sumstats
https://alkesgroup.broadinstitute.org/UKBB/	29892013	29892013.blood_LYMPHOCYTE_COUNT.sumstats
https://alkesgroup.broadinstitute.org/UKBB/	29892013	29892013.blood_MEAN_CORPUSCULAR_HEMOGLOBIN.sumstats
https://alkesgroup.broadinstitute.org/UKBB/	29892013	29892013.blood_MEAN_PLATELET_VOL.sumstats
https://alkesgroup.broadinstitute.org/UKBB/	29892013	29892013.blood_MEAN_SPHERED_CELL_VOL.sumstats
https://alkesgroup.broadinstitute.org/UKBB/	29892013	29892013.blood_MONOCYTE_COUNT.sumstats
https://alkesgroup.broadinstitute.org/UKBB/	29892013	29892013.blood_PLATELET_COUNT.sumstats
https://alkesgroup.broadinstitute.org/UKBB/	29892013	29892013.blood_PLATELET_DISTRIB_WIDTH.sumstats
https://alkesgroup.broadinstitute.org/UKBB/	29892013	29892013.blood_RBC_DISTRIB_WIDTH.sumstats
https://alkesgroup.broadinstitute.org/UKBB/	29892013	29892013.blood_RED_COUNT.sumstats
https://alkesgroup.broadinstitute.org/UKBB/	29892013	29892013.blood_WHITE_COUNT.sumstats
https://alkesgroup.broadinstitute.org/UKBB/	29892013	29892013.bmd_HEEL_TSCOREz.sumstats
https://alkesgroup.broadinstitute.org/UKBB/	29892013	29892013.body_BALDING1.sumstats
https://alkesgroup.broadinstitute.org/UKBB/	29892013	29892013.body_BALDING4.sumstats
https://alkesgroup.broadinstitute.org/UKBB/	29892013	29892013.body_BMIz.sumstats
https://alkesgroup.broadinstitute.org/UKBB/	29892013	29892013.body_HEIGHTz.sumstats
https://alkesgroup.broadinstitute.org/UKBB/	29892013	29892013.body_WHRadjBMIz.sumstats
https://alkesgroup.broadinstitute.org/UKBB/	29892013	29892013.bp_DIASTOLICadjMEDz.sumstats
https://alkesgroup.broadinstitute.org/UKBB/	29892013	29892013.bp_SYSTOLICadjMEDz.sumstats
https://alkesgroup.broadinstitute.org/UKBB/	29892013	29892013.cov_EDU_COLLEGE.sumstats
https://alkesgroup.broadinstitute.org/UKBB/	29892013	29892013.cov_EDU_YEARS.sumstats
https://alkesgroup.broadinstitute.org/UKBB/	29892013	29892013.cov_SMOKING_STATUS.sumstats
https://alkesgroup.broadinstitute.org/UKBB/	29892013	29892013.disease_AID_ALL.sumstats
https://alkesgroup.broadinstitute.org/UKBB/	29892013	29892013.disease_AID_SURE.sumstats
https://alkesgroup.broadinstitute.org/UKBB/	29892013	29892013.disease_ALLERGY_ECZEMA_DIAGNOSED.sumstats
https://alkesgroup.broadinstitute.org/UKBB/	29892013	29892013.disease_ASTHMA_DIAGNOSED.sumstats
https://alkesgroup.broadinstitute.org/UKBB/	29892013	29892013.disease_CARDIOVASCULAR.sumstats
https://alkesgroup.broadinstitute.org/UKBB/	29892013	29892013.disease_DERMATOLOGY.sumstats
https://alkesgroup.broadinstitute.org/UKBB/	29892013	29892013.disease_HI_CHOL_SELF_REP.sumstats
https://alkesgroup.broadinstitute.org/UKBB/	29892013	29892013.disease_HYPOTHYROIDISM_SELF_REP.sumstats
https://alkesgroup.broadinstitute.org/UKBB/	29892013	29892013.disease_RESPIRATORY_ENT.sumstats
https://alkesgroup.broadinstitute.org/UKBB/	29892013	29892013.disease_T2D.sumstats
https://alkesgroup.broadinstitute.org/UKBB/	29892013	29892013.impedance_BASAL_METABOLIC_RATEz.sumstats
https://alkesgroup.broadinstitute.org/UKBB/	29892013	29892013.lung_FEV1FVCzSMOKE.sumstats
https://alkesgroup.broadinstitute.org/UKBB/	29892013	29892013.lung_FVCzSMOKE.sumstats
https://alkesgroup.broadinstitute.org/UKBB/	29892013	29892013.mental_NEUROTICISM.sumstats
https://alkesgroup.broadinstitute.org/UKBB/	29892013	29892013.other_MORNINGPERSON.sumstats
https://alkesgroup.broadinstitute.org/UKBB/	29892013	29892013.pigment_HAIR.sumstats
https://alkesgroup.broadinstitute.org/UKBB/	29892013	29892013.pigment_HAIR_blonde.sumstats
https://alkesgroup.broadinstitute.org/UKBB/	29892013	29892013.pigment_HAIR_darkbrown.sumstats
https://alkesgroup.broadinstitute.org/UKBB/	29892013	29892013.pigment_SKIN.sumstats
https://alkesgroup.broadinstitute.org/UKBB/	29892013	29892013.pigment_SUNBURN.sumstats
https://alkesgroup.broadinstitute.org/UKBB/	29892013	29892013.pigment_TANNING.sumstats
https://alkesgroup.broadinstitute.org/UKBB/	29892013	29892013.repro_MENARCHE_AGE.sumstats
https://alkesgroup.broadinstitute.org/UKBB/	29892013	29892013.repro_MENOPAUSE_AGE.sumstats
https://alkesgroup.broadinstitute.org/UKBB/	29892013	29892013.repro_NumberChildrenEverBorn_Pooled.sumstats
GWAS Atlas	29906448	29906448.Bipolar_disorder_1.daner_PGC_BIP32b_mds7a_mds7a_BD10416a_INFO6_A5_NTOT
GWAS Atlas	29906448	29906448.Schizophrenia_Bipolar_disorder.BDSCZvsCONTsumstats.format
GWAS Atlas	29906448	29906448.Schizophrenia_vs_Bipolar_disorder.SCZvsBDsumstats.format
GWAS Atlas	30003307	30003307.Coronary_artery_disease_in_diabetes.Fall_gwas_results_any_chd_tab
https://grasp.nhlbi.nih.gov/downloads/ResultsMarch2019/2018_Kim/BMD_v3_SumStats.txt.zip	30048462	30048462.Heel_bone_mineral_density.BMD_v3_SumStats.format
http://cnsgenomics.com/data/t2d/Xue_et_al_T2D_META_Nat_Commun_2018.gz	30054458	30054458.Type_2_Diabetes.Xue_et_al_T2D_META_Nat_Commun_2018
GWAS Atlas	30061737	30061737.Atrial_fibrillation.nielsen-thorolfsdottir-willer-NG2018-AFib-gwas-summary-statistics.format
GWAS Catalog	30104761	30104761.colorectal_cancer.PheCode_153_SAIGE_MACge20
GWAS Catalog	30104761	30104761.glaucoma.PheCode_365_SAIGE_MACge20
GWAS Catalog	30104761	30104761.thyroid_carcinoma.PheCode_193_SAIGE_MACge20
GWAS Atlas	30202859	30202859.Menstrual_cycle_length.Cycle_length_Laisk_et_al_2018
GWAS Atlas	30220432	30220432.Albuminuria.UKB.v2.albuminuria.n382500
https://grasp.nhlbi.nih.gov/downloads/ResultsAug2019/2018/Evangelou/UKB-ICBPmeta750k_PPsummaryResults.txt.gz	30224653	30224653.PP.UKB-ICBPmeta750k_PPsummaryResults.format
https://grasp.nhlbi.nih.gov/downloads/ResultsAug2019/2018/Evangelou/UKB-ICBPmeta750k_SBPsummaryResults.txt.gz	30224653	30224653.SBP.UKB-ICBPmeta750k_SBPsummaryResults.format
GWAS Catalog	30254083	30254083.latent_autoimmune_diabetes_in_adults.CousminerDL_30254083
GWAS Catalog	30279459	30279459.granule_cell_layer_dentate_gyrus_volume.Meta_GC.ML.DG.meta
GWAS Catalog	30279459	30279459.granule_cell_layer_dentate_gyrus_volume.Meta_GC.ML.DG_IncWhole.meta
GWAS Catalog	30279459	30279459.hippocampal_amigdala_transition_area_volume.Meta_HATA.meta
GWAS Catalog	30279459	30279459.hippocampal_CA1_volume.Meta_CA1.meta
GWAS Catalog	30279459	30279459.hippocampal_CA1_volume.Meta_CA1_IncWhole.meta
GWAS Catalog	30279459	30279459.hippocampal_CA3_volume.Meta_CA3.meta
GWAS Catalog	30279459	30279459.hippocampal_CA4_volume.Meta_CA4.meta
GWAS Catalog	30279459	30279459.hippocampal_fissure_volume.Meta_hippocampal.fissure.meta
GWAS Catalog	30279459	30279459.hippocampal_tail_volume.Meta_Hippocampal_tail.meta
GWAS Catalog	30279459	30279459.hippocampal_tail_volume.Meta_Hippocampal_tail_IncWhole.meta
GWAS Catalog	30279459	30279459.hippocampal_volume.Meta_Whole_hippocampus.meta
GWAS Catalog	30279459	30279459.hippocampus_molecular_layer_volume.Meta_molecular_layer_HP.meta
GWAS Catalog	30279459	30279459.hippocampus_molecular_layer_volume.Meta_molecular_layer_HP_IncWhole.meta
GWAS Catalog	30279459	30279459.presubiculum_volume.Meta_presubiculum_IncWhole.meta
GWAS Catalog	30279459	30279459.subiculum_volume.Meta_subiculum.meta
GWAS Catalog	30279459	30279459.subiculum_volume.Meta_subiculum_IncWhole.meta
GWAS Atlas	30281099	30281099.Infantile_hypertrophic_pyloric_stenosis.MEGA_CIDR_IHPS_summaryStats.format
	30297969	30297969.type_2_diabetes.Mahajan.NatGenet2018b.T2D.European.format
	30297969	30297969.type_2_diabetes_adjsuted_for_BMI.Mahajan.NatGenet2018b.T2Dbmiadj.European
GWAS Atlas	30367059	30367059.Free_thyroxine.formatted_invnormFT4_men_150611_invvar1.txt-QCfiltered_GC.format
GWAS Atlas	30367059	30367059.Free_thyroxine.formatted_invnormFT4_overall_150611_invvar1.txt-QCfiltered_GC.format
GWAS Atlas	30367059	30367059.Free_thyroxine.formatted_invnormFT4_women_150611_invvar1.txt-QCfiltered_GC
GWAS Atlas	30367059	30367059.Hyperthyroidism.formatted_decTSH_overall_150602_invvar1.QCfiltered_GC
GWAS Atlas	30367059	30367059.Hypothyroidism.formatted_incTSH_overall_150602_invvar1.QCfiltered_GC.format
GWAS Atlas	30367059	30367059.Thyroid_stimulating_hormone.formatted_invnormTSH_men_150611_invvar1.QCfiltered_GC
GWAS Atlas	30367059	30367059.Thyroid_stimulating_hormone.formatted_invnormTSH_overall_150611_invvar1.QCfiltered_GC
GWAS Atlas	30367059	30367059.Thyroid_stimulating_hormone.formatted_invnormTSH_women_150611_invvar1.QCfiltered_GC.format
GWAS Atlas	30478444	30478444.Attention_deficit_hyperactivity_disorder.adhd_eur_jun2017.format
GWAS Atlas	30482948	30482948.Alcohol_dependence.pgc_alcdep.eur_discovery.aug2018_release
GWAS Atlas	30482948	30482948.Alcohol_dependence.pgc_alcdep.eur_unrel_genotyped.aug2018_release
	30487263	30487263.Proliferative_diabetic_retinopathy_vs_no_DR_acct_DoD-GC.LTSOFT-PH4-EU
	30487263	30487263.Proliferative_diabetic_retinopathy_vs_no_PDR_acct_DoD-GC.LTSOFT-PH2-EU
GWAS Atlas	30525989	30525989.Coronary_artery_disease_and_high-density_lipoprotein_cholesterol_bivariate.CADHDL_bivarstats_full.format
GWAS Atlas	30525989	30525989.Coronary_artery_disease_and_low-density_lipoprotein_cholesterol_bivariate.CADLDL_bivarstats_full.format
GWAS Atlas	30525989	30525989.Coronary_artery_disease_and_total_cholesterol_bivariate.CADTC_bivarstats_full.format
GWAS Atlas	30525989	30525989.Coronary_artery_disease_and_triglyceride_bivariate.CADTG_bivarstats_full.format
GWAS Atlas	30531953	30531953.Epilepsy.CAE_BOLT-LMM_final
GWAS Atlas	30531953	30531953.Epilepsy.focal_HS_BOLT-LMM_final
GWAS Atlas	30531953	30531953.Epilepsy.JME_BOLT-LMM_final
	30535219	30535219.early_onset_Atrial_fibrillation.AF_WGS_TOPMed_Freeze4_GWAS
GWAS Atlas	30552067	30552067.Asthma.Shrine_30552067_moderate-severe_asthma.format
GWAS Catalog	30573740	30573740.balding_measurement.mpb_bolt_lmm_aut_x
GWAS Catalog	30583798	30583798.erectile_dysfunction.ED_AJHG_Bovijn_et_al_2018
https://personal.broadinstitute.org/mvon/2018.HRC.GWAS.UKBB.zip	30586722	30586722.All-cause_Heart_Failure.HF_HRC_GWAS_UKBB_EUR
https://personal.broadinstitute.org/mvon/2018.HRC.GWAS.UKBB.zip	30586722	30586722.Nonischemic_cardiomyopathy.NICM_HRC_GWAS_UKBB_EUR
GWAS Catalog	30593698	30593698.body_fat_percentage.BFPC_h_maf0.01_meta_pos
GWAS Catalog	30593698	30593698.lean_body_mass.FFM_c_maf0.01_meta_pos
GWAS Catalog	30598549	30598549.bone_fracture.Biobank2-British-FracA-As-C-Gwas-SumStats
GWAS Atlas	30617256	30617256.Proxy_and_clinically_diagnosed_Alzheimers_disease.AD_sumstats_Jansenetal
GWAS Catalog	30642433	30642433.parental_longevity.lifegen_phase2_bothpl_alldr_2017_09_18
GWAS Catalog	30643256	30643256.depressive_symptom_measurement.MA_DEPno23andMe_18022020
GWAS Catalog	30643256	30643256.neuroticism_measurement.MA_NEUno23andMe_18022020
GWAS Catalog	30643256	30643256.wellbeing_measurement.N_GWAMA_WBspectrum_no23andME.txt_04072019
GWAS Atlas	30643258	30643258.Number_of_sexual_partners.NUMBER_SEXUAL_PARTNERS_GWAS
GWAS Catalog	30649302	30649302.anti-Mullerian_hormone_measurement.Ruth_30649302_AMH
	30659137	30659137.cerebral_white_matter_hyperintensities.Traylor.et.al.2018.WMH
GWAS Atlas	30661054	30661054.Diverticular_disease.GWAS_summary_1-23.dosages.maf_0.01.info_0.4
GWAS Atlas	30664745	30664745.Osteoarthritis.Tachmazidou_30664745_ALLOA
GWAS Atlas	30664745	30664745.Osteoarthritis_of_hip.Tachmazidou_30664745_HIPOA
GWAS Atlas	30664745	30664745.Osteoarthritis_of_hit_or_knee.Tachmazidou_30664745_HIPKNEEOA
GWAS Atlas	30664745	30664745.Osteoarthritis_of_knee.Tachmazidou_30664745_KNEEOA
GWAS Atlas	30674883	30674883.Vitiligo.JinY_PrePMID_GWAS123chrALLEarlyonset.format
GWAS Atlas	30674883	30674883.Vitiligo.JinY_PrePMID_GWAS123chrALLLateonset.format
GWAS Atlas	30677029	30677029.Extreme_obesity.SCOOP_UKHLS_ldcorrected
GWAS Atlas	30677029	30677029.Thinness.STILTS_UKHLS_ldcorrected
GWAS Catalog	30696823	30696823.chronotype_measurement.chronotype_raw_BOLT.output_HRC.only_plus.metrics_maf0.001_hwep1em12_info0.3
GWAS Catalog	30696823	30696823.chronotype_measurement_Morning_person.morning_person_BOLT.output_HRC.only_plus.metrics_maf0.001_hwep1em12_info0.3_logORs
GWAS Catalog	30778226	30778226.BMI-adjusted_waist-hip_ratio_additive.PublicRelease.WHRadjBMI.C.Eur.Add
GWAS Catalog	30778226	30778226.BMI-adjusted_waist-hip_ratio_additive_men.PublicRelease.WHRadjBMI.M.Eur.Add
GWAS Catalog	30778226	30778226.BMI-adjusted_waist-hip_ratio_additive_women.PublicRelease.WHRadjBMI.W.Eur.Add
https://www.med.unc.edu/pgc/results-and-downloads/downloads	30804558	daner_AUT_meta14_CEU_all.hg19.Mar2016_info_0.60_maf_0.05_release_Jun2017
GWAS Atlas	30804560	30804560.FEV1.Shrine_30804560_FEV1_meta-analysis.format
GWAS Atlas	30804560	30804560.FEV1.Shrine_30804560_UKBiobank_FEV1.format
GWAS Atlas	30804560	30804560.FEV1_FVC_ratio.Shrine_30804560_FEV1_to_FVC_RATIO_meta-analysis.format
GWAS Atlas	30804560	30804560.FEV1_FVC_ratio.Shrine_30804560_SpiroMeta_FEV1_to_FVC_RATIO.format
GWAS Atlas	30804560	30804560.FEV1_FVC_ratio.Shrine_30804560_UKBiobank_FEV1_to_FVC_RATIO.format
GWAS Atlas	30804560	30804560.FEV2.Shrine_30804560_SpiroMeta_FEV1.format
GWAS Atlas	30804560	30804560.FVC.Shrine_30804560_FVC_meta-analysis.format
GWAS Atlas	30804560	30804560.FVC.Shrine_30804560_SpiroMeta_FVC.format
GWAS Atlas	30804560	30804560.FVC.Shrine_30804560_UKBiobank_FVC.format
GWAS Atlas	30804560	30804560.PEF.Shrine_30804560_PEF_meta-analysis.format
GWAS Atlas	30804560	30804560.PEF.Shrine_30804560_SpiroMeta_PEF
GWAS Atlas	30804560	30804560.PEF.Shrine_30804560_UKBiobank_PEF.format
GWAS Catalog	30804566	30804566.insomnia_measurement.Saxena_fullUKBB_Insomnia_summary_stats
GWAS Atlas	30807572	30807572.Meconium_ileus.GongJ_prePMID_Meconium_Ileus
https://www.med.unc.edu/pgc/download-results/ts/	30818990	30818990.Tourettes.TS_Oct2018
https://www.niagads.org/igap-rv-summary-stats-kunkle-p-value-data	30820047	30820047.Alzheimers.Kunkle_etal_Stage1_results
GWAS Atlas	30833571	30833571.Carpal_tunnel_syndrome.41467_2019_8993_MOESM6_ESM
GWAS Catalog	30837465	30837465.Glycine_levels.41467_2019_8936_MOESM8_ESM
GWAS Catalog	30846698	30846698.Sleep_duration.sleepdurationsumstats.format
GWAS Catalog	30846698	30846698.Sleep_duration_long_sleep.longsumstats
GWAS Catalog	30846698	30846698.Sleep_duration_short_sleep.shortsumstats
GWAS Catalog	30867560	30867560.anxiety_measurement.HillWD_30867560_Anxiety_Tension_Special_Factor
GWAS Catalog	30867560	30867560.neuroticism_measurement.HillWD_30867560_General_factor_of_Neuroticism.format
GWAS Catalog	30867560	30867560.worry_measurement.HillWD_30867560_Worry_Vulnerability_Special_Factor_updated
GWAS Catalog	30910378	30910378.urinary_albumin_to_creatinine_ratio.RatioMCnew_full_RatioMCnew_assoc_allchr_selected_cols
GWAS Catalog	30910378	30910378.urinary_potassium_to_creatinine_ratio.urinary_biomarkers_full_RatioPC_assoc_allchr_selected_cols
GWAS Catalog	30910378	30910378.urinary_sodium_to_creatinine_ratio.urinary_biomarkers_full_RatioSC_assoc_allchr_selected_cols
GWAS Catalog	30910378	30910378.urinary_sodium_to_potassium_ratio.urinary_biomarkers_full_RatioSP_assoc_allchr_selected_cols
GWAS Atlas	30929738	30929738.Asthma_adult-onset.ADULT1_ADULT2_ONSET_ASTHMA.20180716.allchr.assoc.GC
GWAS Atlas	30929738	30929738.Asthma_child-onset.CHILD_ONSET_ASTHMA.20180501.allchr.assoc.GC.format
GWAS Atlas	30940143	30940143.High_blood_pressure.ZhuZ_30940143_ukbb.bolt_460K_selfRepWhite.doctor_highbloodpressure.assoc.format
GWAS Atlas	30940143	30940143.Resting_heart_rate.ZhuZ_30940143_ukbb.bolt_460K_selfRepWhite.rhrmean.assoc.format
GWAS Atlas	30957308	30957308.Parkinson_Disease.IPDGC_AAO_GWAS_sumstats_april_2018
GWAS Catalog	30980028	30980028.handedness.DeKovel_PMID30980028_left_pval_maf001.assoc
GWAS Catalog	30980028	30980028.handedness.DeKovel_PMID30980028_right_pval_maf001.assoc
GWAS Catalog	30998689	30998689.Varicose_veins.i83_adj_bmi_dvt_full
http://mccarthy.well.ox.ac.uk/publications/2019/EggBirthWeight_NatureGenetics/Fetal_BW_European_meta.NG2019.txt.gz	31043758	31043758.own_birth_weight.Fetal_BW_European_meta.NG2019
http://mccarthy.well.ox.ac.uk/publications/2019/EggBirthWeight_NatureGenetics/Maternal_BW_European_meta.NG2019.txt.gz	31043758	31043758.offspring_birth_weight.Maternal_BW_European_meta.NG2019.format
http://mccarthy.well.ox.ac.uk/publications/2019/EggBirthWeight_NatureGenetics/Maternal_Effect_European_meta_NG2019.txt.gz	31043758	31043758.fetal_effect_on_own_birth_weight.Maternal_Effect_European_meta_NG2019.format
GWAS Catalog	31070104	31070104.glycine_measurement.JiaQ_31070104_glycine_ALL
GWAS Catalog	31070104	31070104.glycine_measurement.JiaQ_31070104_glycine_FEMALE
GWAS Catalog	31070104	31070104.glycine_measurement.JiaQ_31070104_glycine_MALE
GWAS Atlas	31152163	31152163.Blood_urea_nitrogen.BUN_overall_EA_YL_20171108_METAL1_nstud24.dbgap.format
GWAS Atlas	31152163	31152163.Chronic_kidney_disease.CKD_overall_EA_JW_20180223_nstud23.dbgap.format
https://www.med.unc.edu/pgc/download-results/sa/	31164008	31164008.SA_in_MDD_BIP.SA_in_MDD_BIP_2019
GWAS Catalog	31194737	31194737.multisite_chronic_pain.chronic_pain-bgen.stats
GWAS Catalog	31231134	31231134.renal_cell_carcinoma.Laskar_31231134_Females
GWAS Catalog	31231134	31231134.renal_cell_carcinoma.Laskar_31231134_Males
GWAS Catalog	31235810	31235810.arterial_stiffness_measurement.GCST008403_buildGRCh37
https://www.med.unc.edu/pgc/download-results/ed/	31308545	31308545.anorexia_nervosa.pgcAN2.2019-07.vcf
GWAS Catalog	31311600	31311600.non-alcoholic_fatty_liver_disease.NamjouB_31311600_NAFLD
GWAS Catalog	31396565	31396565.occipital_lobe_volume_measurement.vanderLeeSJ_prePMID_OLV_EAonly
GWAS Catalog	31413261	31413261.Longevity_age_90th_survival_percentile.Results_90th_percentile
GWAS Catalog	31413261	31413261.Longevity_age_99th_survival_percentile.Results_99th_percentile
GWAS Atlas	31427789	31427789.Age_at_last_live_birth_female.f.2764.0.0_res.EUR.sumstats.MACfilt
GWAS Atlas	31427789	31427789.Age_at_menopause_last_menstrual_period_female.f.3581.0.0_res.EUR.sumstats.MACfilt.format
GWAS Atlas	31427789	31427789.Age_first_had_sexual_intercourse.f.2139.0.0_res.EUR.sumstats.MACfilt
GWAS Atlas	31427789	31427789.Age_hay_fever_rhinitis_or_eczema_diagnosed.f.3761.0.0_res.EUR.sumstats.MACfilt
GWAS Atlas	31427789	31427789.Age_high_blood_pressure_diagnosed.f.2966.0.0_res.EUR.sumstats.MACfilt
GWAS Atlas	31427789	31427789.Age_last_used_hormonereplacement_therapy_HRT_female.f.3546.0.0_res.EUR.sumstats.MACfilt
GWAS Atlas	31427789	31427789.Age_started_hormonereplacement_therapy_HRT_female.f.3536.0.0_res.EUR.sumstats.MACfilt
GWAS Atlas	31427789	31427789.Age_started_oral_contraceptive_pill_female.f.2794.0.0_res.EUR.sumstats.MACfilt
GWAS Atlas	31427789	31427789.Age_when_last_used_oral_contraceptive_pill_female.f.2804.0.0_res.EUR.sumstats.MACfilt
GWAS Atlas	31427789	31427789.Age_when_periods_started_menarche_female.f.2714.0.0_res.EUR.sumstats.MACfilt.format
GWAS Atlas	31427789	31427789.Blood_clot_DVT_bronchitis_emphysema_asthma_rhinitis_eczema_allergy_diagnosed_by_doctor_Asthma.6152_8_logistic.EUR.sumstats.MACfilt
GWAS Atlas	31427789	31427789.Blood_clot_DVT_bronchitis_emphysema_asthma_rhinitis_eczema_allergy_diagnosed_by_doctor_Hayfever_allergic_rhinitis_or_eczema.6152_9_logistic.EUR.sumstats.MACfilt
GWAS Atlas	31427789	31427789.Cancer_diagnosed_by_doctor.f.2453.0.0_logistic.EUR.sumstats.MACfilt
GWAS Atlas	31427789	31427789.Cancer_register_Behaviour_of_cancer_tumour_Carcinoma_in_situ.40012_2_logistic.EUR.sumstats.MACfilt
GWAS Atlas	31427789	31427789.Cancer_register_Histology_of_cancer_tumour_Adenocarcinoma_NOS.40011_8140_logistic.EUR.sumstats.MACfilt
GWAS Atlas	31427789	31427789.Cancer_register_Histology_of_cancer_tumour_Basal_cell_carcinoma_NOS.40011_8090_logistic.EUR.sumstats.MACfilt
GWAS Atlas	31427789	31427789.Cancer_register_Type_of_cancer_ICD10_C44_Other_and_unspecified_malignant_neoplasm_of_skin.40006_C44_logistic.EUR.sumstats.MACfilt.format
GWAS Atlas	31427789	31427789.Cancer_register_Type_of_cancer_ICD10_C50_Malignant_neoplasm_of_breast.40006_C50_logistic.EUR.sumstats.MACfilt
GWAS Atlas	31427789	31427789.Chest_pain_or_discomfort.f.2335.0.0_logistic.EUR.sumstats.MACfilt
GWAS Atlas	31427789	31427789.Chest_pain_or_discomfort_walking_normally.f.3606.0.0_logistic.EUR.sumstats.MACfilt
GWAS Atlas	31427789	31427789.Diagnoses_main_ICD10_C44_Other_and_unspecified_malignant_neoplasm_of_skin.41202_C44_logistic.EUR.sumstats.MACfilt.format
GWAS Atlas	31427789	31427789.Diagnoses_main_ICD10_D12_Benign_neoplasm_of_colon_rectum_anus_and_anal_canal.41202_D12_logistic.EUR.sumstats.MACfilt
GWAS Atlas	31427789	31427789.Diagnoses_main_ICD10_I25_Chronic_ischemic_heart_disease.41202_I25_logistic.EUR.sumstats.MACfilt.format
GWAS Atlas	31427789	31427789.Diagnoses_main_ICD10_K40_Inguinal_hernia.41202_K40_logistic.EUR.sumstats.MACfilt.format
GWAS Atlas	31427789	31427789.Diagnoses_main_ICD10_K57_Diverticular_disease_of_intestine.41202_K57_logistic.EUR.sumstats.MACfilt
GWAS Atlas	31427789	31427789.Diagnoses_main_ICD10_K80_Cholelithiasis.41202_K80_logistic.EUR.sumstats.MACfilt.format
GWAS Atlas	31427789	31427789.Diagnoses_main_ICD10_M16_Osteoarthritis_of_hip.41202_M16_logistic.EUR.sumstats.MACfilt
GWAS Atlas	31427789	31427789.Diagnoses_main_ICD10_M17_Osteoarthritis_of_knee.41202_M17_logistic.EUR.sumstats.MACfilt
GWAS Atlas	31427789	31427789.Diagnoses_main_ICD10_M23_Internal_derangement_of_knee.41202_M23_logistic.EUR.sumstats.MACfilt
GWAS Atlas	31427789	31427789.Diagnoses_main_ICD10_R07_Pain_in_throat_and_chest.41202_R07_logistic.EUR.sumstats.MACfilt
GWAS Atlas	31427789	31427789.Diagnoses_secondary_ICD10_I10_Essential_primary_hypertension.41204_I10_logistic.EUR.sumstats.MACfilt.format
GWAS Atlas	31427789	31427789.Diagnoses_secondary_ICD10_I20_Angina_pectoris.41204_I20_logistic.EUR.sumstats.MACfilt
GWAS Atlas	31427789	31427789.Diagnoses_secondary_ICD10_I25_Chronic_ischemic_heart_disease.41204_I25_logistic.EUR.sumstats.MACfilt.format
GWAS Atlas	31427789	31427789.Diagnoses_secondary_ICD10_I48_Atrial_fibrillation_and_flutter.41204_I48_logistic.EUR.sumstats.MACfilt.format
GWAS Atlas	31427789	31427789.Diagnoses_secondary_ICD10_J45_Asthma.41204_J45_logistic.EUR.sumstats.MACfilt
GWAS Atlas	31427789	31427789.Diagnoses_secondary_ICD10_K21_Gastroesophageal_reflux_disease.41204_K21_logistic.EUR.sumstats.MACfilt
GWAS Atlas	31427789	31427789.Diagnoses_secondary_ICD10_K44_Diaphragmatic_hernia.41204_K44_logistic.EUR.sumstats.MACfilt
GWAS Atlas	31427789	31427789.Diagnoses_secondary_ICD10_K57_Diverticular_disease_of_intestine.41204_K57_logistic.EUR.sumstats.MACfilt
GWAS Atlas	31427789	31427789.Diagnoses_secondary_ICD10_M19_Other_and_unspecified_osteoarthritis.41204_M19_logistic.EUR.sumstats.MACfilt
GWAS Atlas	31427789	31427789.Diagnoses_secondary_ICD10_Z37_Outcome_of_delivery.41204_Z37_logistic.EUR.sumstats.MACfilt
GWAS Atlas	31427789	31427789.Diastolic_Blood_Pressure_automated_reading.f.4079.0.0_res.EUR.sumstats.MACfilt.format
GWAS Atlas	31427789	31427789.Doctor_diagnosed_asthma.f.22127.0.0_logistic.EUR.sumstats.MACfilt
GWAS Atlas	31427789	31427789.Doctor_diagnosed_hayfever_or_allergic_rhinitis.f.22126.0.0_logistic.EUR.sumstats.MACfilt.format
GWAS Atlas	31427789	31427789.Ever_had_hysterectomy_womb_removed_female.f.3591.0.0_logistic.EUR.sumstats.MACfilt
GWAS Atlas	31427789	31427789.Ever_taken_oral_contraceptive_pill_female.f.2784.0.0_logistic.EUR.sumstats.MACfilt
GWAS Atlas	31427789	31427789.Ever_used_hormonereplacement_therapy_HRT_female.f.2814.0.0_logistic.EUR.sumstats.MACfilt.format
GWAS Atlas	31427789	31427789.Had_menopause_female.f.2724.0.0_logistic.EUR.sumstats.MACfilt.format
GWAS Atlas	31427789	31427789.Lifetime_number_of_sexual_partners.f.2149.0.0_res.EUR.sumstats.MACfilt.format
GWAS Atlas	31427789	31427789.Non-cancer_illness_code_self-reported_angina.20002_1074_logistic.EUR.sumstats.MACfilt
GWAS Atlas	31427789	31427789.Noncancer_illness_code_selfreported_asthma.20002_1111_logistic.EUR.sumstats.MACfilt.format
GWAS Atlas	31427789	31427789.Noncancer_illness_code_selfreported_hayfever_allergic_rhinitis.20002_1387_logistic.EUR.sumstats.MACfilt
GWAS Atlas	31427789	31427789.Non-cancer_illness_code_self-reported_hypertension.20002_1065_logistic.EUR.sumstats.MACfilt
GWAS Atlas	31427789	31427789.Noncancer_illness_code_selfreported_migraine.20002_1265_logistic.EUR.sumstats.MACfilt
GWAS Atlas	31427789	31427789.Noncancer_illness_code_selfreported_osteoarthritis.20002_1465_logistic.EUR.sumstats.MACfilt
GWAS Atlas	31427789	31427789.Number_of_live_births_female.f.2734.0.0_res.EUR.sumstats.MACfilt.format
GWAS Atlas	31427789	31427789.Number_of_pregnancy_terminations_female.f.3849.0.0_res.EUR.sumstats.MACfilt
GWAS Atlas	31427789	31427789.Number_of_selfreported_cancers.f.134.0.0_res.EUR.sumstats.MACfilt.format
GWAS Atlas	31427789	31427789.Number_of_stillbirths_female.f.3829.0.0_res.EUR.sumstats.MACfilt
GWAS Atlas	31427789	31427789.Pulse_rate_automated_reading.f.102.0.0_res.EUR.sumstats.MACfilt.format
GWAS Atlas	31427789	31427789.Relative_age_of_first_facial_hair_male.f.2375.0.0_res.EUR.sumstats.MACfilt
GWAS Atlas	31427789	31427789.Relative_age_voice_broke_male.f.2385.0.0_res.EUR.sumstats.MACfilt
GWAS Atlas	31427789	31427789.Reported_occurrences_of_cancer.f.40009.0.0_res.EUR.sumstats.MACfilt
GWAS Atlas	31427789	31427789.Systolic_Blood_Pressure_automated_reading.f.4080.0.0_res.EUR.sumstats.MACfilt.format
GWAS Atlas	31427789	31427789.Vascular_heart_problems_diagnosed_by_doctor_Angina.6150_2_logistic.EUR.sumstats.MACfilt
GWAS Atlas	31427789	31427789.Vascular_heart_problems_diagnosed_by_doctor_High_blood_pressure.6150_4_logistic.EUR.sumstats.MACfilt.format
GWAS Atlas	31427789	31427789.Wheeze_or_whistling_in_the_chest_in_last_year.f.2316.0.0_logistic.EUR.sumstats.MACfilt
http://mccarthy.well.ox.ac.uk/publications/2019/EggGestationalDuration_NatureCommunications/Fetal_early_preterm_birth_NComms2019.txt.gz	31430377	31430377.Non-lobar_intracerebral_hemorrhage_or_small_vessel_ischemic_stroke.MTAG_ICH.nonlobar_SVS_trait_1
GWAS Catalog	31473137	31473137.Alzheimers_disease.GRACEStageI_dbGAP
http://mccarthy.well.ox.ac.uk/publications/2019/EggGestationalDuration_NatureCommunications/Fetal_gest_duration_NComms2019.txt.gz	31477735	31477735.early_preterm_birth.Fetal_early_preterm_birth_NComms2019
http://mccarthy.well.ox.ac.uk/publications/2019/EggGestationalDuration_NatureCommunications/Fetal_postterm_birth_NComms2019.txt.gz	31477735	31477735.gestational_duration.Fetal_gest_duration_NComms2019
http://mccarthy.well.ox.ac.uk/publications/2019/EggGestationalDuration_NatureCommunications/Fetal_preterm_birth_NComms2019.txt.gz	31477735	31477735.postterm_birth.Fetal_postterm_birth_NComms2019
GWAS Catalog	31482140	31482140.Knee_pain.kneepain2_f6159_v3_1812.bgenie
GWAS Catalog	31501611	31501611.visceral_adipose_tissue_measurement.VAT_SEX-COMBINED_UKB.format
GWAS Catalog	31511532	31511532.Urinary_albumin-to-creatinine_ratio.formatted_20180517-UACR_overall-EA-nstud_18-SumMac_400.tbl.rsid
	31537649	31537649.all_diabetic_kidney_disease.JDRF_DNCRI_allvcntrl_min_meta_June2019_rsID
	31537649	31537649.chronic_kidney_disease.JDRF_DNCRI_ckd_min_meta_June2019_rsID
	31537649	31537649.chronic_kidney_disease_and_diabetic_kidney_disease.JDRF_DNCRI_ckddn_min_meta_June2019_rsID
	31537649	31537649.end-stage_renal_disease_vs._controls.JDRF_DNCRI_esrd_min_meta_June2019_rsID
	31537649	31537649.extreme_chronic_kidney_disease.JDRF_DNCRI_ckdextreme_min_meta_June2019_rsID
	31537649	31537649.late_diabetic_kidney_disease_diabetic_nephropathy.JDRF_DNCRI_DN_min_meta_June2019_rsID
	31537649	31537649.microalbuminuria.JDRF_DNCRI_micro_min_meta_June2019_rsID
GWAS Catalog	31575865	31575865.BMI_at_1.5_years_old.childhood_bmi_nat_comm_2019_1.5years
GWAS Catalog	31575865	31575865.BMI_at_1_year_old.childhood_bmi_nat_comm_2019_1year
GWAS Catalog	31575865	31575865.BMI_at_3_months_old.childhood_bmi_nat_comm_2019_3months
GWAS Catalog	31575865	31575865.BMI_at_5_years_old.childhood_bmi_nat_comm_2019_5years
GWAS Catalog	31575865	31575865.BMI_at_6_months_old.childhood_bmi_nat_comm_2019_6months
GWAS Catalog	31575865	31575865.BMI_at_7_years_old.childhood_bmi_nat_comm_2019_7years
GWAS Catalog	31589552	31589552.metabolic_syndrome.UKBB_MetS_alla_Stefan
GWAS Catalog	31619474	31619474.asthma.ukb.allasthma.upload.final.assoc
GWAS Catalog	31619474	31619474.childhood_onset_asthma.ukb.childasthma.upload.final.assoc
http://www.t2diabetesgenes.org/datasets/Casanova_et_al_HMG_2019_ACR_GWAS_HRC_UKBiobank.txt.gz	31630189	31630189.urinary_albumin-creatinine_ratio.Casanova_et_al_HMG_2019_ACR_GWAS_HRC_UKBiobank.format
	31630189	31630189.raised_urinary_albumin-creatinine_ratio.Casanova_et_al_HMG_2019_ACR_GWAS_HRC_UKBiobank
GWAS Catalog	31649266	31649266.Heavy_menstrual_bleeding.GallagherCS_31649266_HeavyBleeding.stats
GWAS Catalog	31649266	31649266.Uterine_fibroids_and_heavy_menstrual_bleeding.GallagherCS_31649266_UterineFibroidsLimitedByHeavyBleeding.stats
GWAS Catalog	31672989	31672989.Systemic_sclerosis.Lopez-Isac_prePMID_META_GWAS_SSc.meta
https://drive.google.com/open?id=1FZ9UL99LAqyWnyNBxxlx6qOUlfAnublN	31701892	Parkinson_disease_of_sibling_pairs_tier_1.nallsEtAl2019_excluding23andMe_allVariants
GWAS Catalog	31719529	31719529.Eosinophilic_granulomatosis_with_polyangiitis.all.egpa.vs.controls
GWAS Catalog	31719529	31719529.Eosinophilic_granulomatosis_with_polyangiitis_ANCA_negative.anca.negative.egpa.vs.controls
GWAS Catalog	31719529	31719529.Eosinophilic_granulomatosis_with_polyangiitis_MPO-ANCA_positive.mpo.anca.positive.egpa.vs.controls
GWAS Catalog	31798171	31798171.central_corneal_thickness.Bonnemaijer_central_corneal_thickness_pmid
GWAS Catalog	31798171	31798171.cup_to_disc_ratio_measurement.Bonnemaijer_vertical_cup_disc_ratio_pmid
GWAS Catalog	31798171	31798171.intraocular_pressure_measurement.Bonnemaijer_Intraocular_pressure_pmid
GWAS Catalog	31798171	31798171.optic_cup_area_measurement.Bonnemaijer_cup_area_pmid
GWAS Catalog	31798171	31798171.optic_disc_area_measurement.Bonnemaijer_disc_area_pmid
GWAS Catalog	31816047	31816047.Retinal_detachment_or_retinal_break.rd_meta
GWAS Catalog	31887566	31887566.Left_planum_temporale_grey_matter_volume.Carrion-Castillo_prePMID_PlanumTemporaleLeft
GWAS Catalog	31887566	31887566.Planum_temporale_asymmetry_index.Carrion-Castillo_prePMID_PlanumTemporaleAsymmetry
GWAS Catalog	31887566	31887566.Right_planum_temporale_grey_matter_volume.Carrion-Castillo_prePMID_PlanumTemporaleRight
GWAS Catalog	31900758	31900758.C-reactive_protein_levels.CRP_all_SNPs.format
GWAS Catalog	31919418	31919418.Heart_failure.ShahS_31919418_HeartFailure
	31919418	31919418.Heart_failure.HERMES_Jan2019_HeartFailure_summary_data
GWAS Catalog	31969693	31969693.Trauma_exposure.GCST009982_build37
GWAS Catalog	32002517	32002517.insulin_measurement.genome_full
GWAS Catalog	32005708	32005708.Type_1_diabetes.GCST010681_buildGRCh37
GWAS Catalog	32042192	32042192.Bioavailable_testosterone_levels.GCST90012102_buildGRCh37
GWAS Catalog	32042192	32042192.Bioavailable_testosterone_levels.GCST90012103_buildGRCh37
GWAS Catalog	32042192	32042192.Bioavailable_testosterone_levels.GCST90012104_buildGRCh37
GWAS Catalog	32042192	32042192.Estradiol_levels.GCST90012105_buildGRCh37
GWAS Catalog	32042192	32042192.Sex_hormone-binding_globulin_levels.GCST90012107_buildGRCh37.format
GWAS Catalog	32042192	32042192.Sex_hormone-binding_globulin_levels.GCST90012109_buildGRCh37.format
GWAS Catalog	32042192	32042192.Sex_hormone-binding_globulin_levels.GCST90012111_buildGRCh37.format
GWAS Catalog	32042192	32042192.Sex_hormone-binding_globulin_levels_adjusted_for_BMI.GCST90012106_buildGRCh37.format
GWAS Catalog	32042192	32042192.Sex_hormone-binding_globulin_levels_adjusted_for_BMI.GCST90012108_buildGRCh37.format
GWAS Catalog	32042192	32042192.Sex_hormone-binding_globulin_levels_adjusted_for_BMI.GCST90012110_buildGRCh37.format
GWAS Catalog	32042192	32042192.Total_testosterone_levels.GCST90012112_buildGRCh37.format
GWAS Catalog	32042192	32042192.Total_testosterone_levels.GCST90012113_buildGRCh37.format
GWAS Catalog	32042192	32042192.Total_testosterone_levels.GCST90012114_buildGRCh37.format
GWAS Catalog	32059762	32059762.Serum_25-Hydroxyvitamin_D_levels.GCST010144_buildGRCh37.format
https://www.med.unc.edu/pgc/download-results/ptsd/	32066696	32066696.Freeze_2_Childhood_Maltreatment_Complete_Sample.Trauma_One_Age_Sex_WG_MAF1_INFO4_Filtered_Dups_maf5
https://grasp.nhlbi.nih.gov/downloads/ResultsNovember2020/Antikainen/FinnDiane_GWAS_CAD_in_T1D.txt.gz	32077919	32077919.CAD_in_Type_1_diabetes.FinnDiane_GWAS_CAD_in_T1D
GWAS Catalog	32210231	32210231.Male_puberty_timing_age_at_voice_breaking_MTAG.GCST90012088_buildGRCh37.format
GWAS Catalog	32231244	32231244.Membranous_nephropathy.European_GWAS_meta-analysis
GWAS Catalog	32231276	32231276.Depression_or_depression_symptoms.SelfRepDep.covararraypcs.assoc.logistic
GWAS Catalog	32231276	32231276.Help-seeking_from_a_GP.GPpsy.covararraypcs.assoc.logistic
GWAS Catalog	32231278	32231278.Refractive_error.Hysi_Choquet_Khawaja_et_al_Refracive_Error_NatGenet_2020.format
https://cnsgenomics.com/data/revez_20/Revezetal2020_25OHD.gz	32242144	32242144.25_hydroxyvitamin_D.Revezetal2020_25OHD.format
https://cnsgenomics.com/data/revez_20/Revezetal2020_25OHD_BMIcond.gz	32242144	32242144.25_hydroxyvitamin_D_with_BMI_mtCOJO.Revezetal2020_25OHD_BMIcond.format
https://cnsgenomics.com/data/revez_20/Revezetal2020_25OHD_BMIcov.gz	32242144	32242144.25_hydroxyvitamin_D_with_BMI.Revezetal2020_25OHD_BMIcov.format
GWAS Catalog	32246137	32246137.Neck_pain_or_shoulder_pain.neckshoulderpain2_f6159_v3.bgeniemodify
GWAS Catalog	32296059	32296059.asthma.HanY_prePMID_asthma_UKBB.format
GWAS Catalog	32298765	32298765.Nonalcoholic_fatty_liver_disease.GCST90011885_buildGRCh37
GWAS Catalog	32358547	32358547.White_matter_integrity_fractional_anisotropy.GWAS_UKB_PC1_FA
GWAS Catalog	32358547	32358547.White_matter_integrity_mean_diffusivity.GWAS_UKB_PC1_MD
	32382064	32382064.Left_Ventricular_Ejection_Fraction.MRI_lvef_filtered.format
	32382064	32382064.Left_Ventricular_End-Diastolic_Volume.MRI_lvedv_filtered.format
	32382064	32382064.Left_Ventricular_end-systolic_volume.MRI_lvesv_filtered
	32382064	32382064.Stroke_Volume.MRI_sv_filtered
GWAS Catalog	32439900	32439900.PR_interval.PR_1000g_GWAS_EUR.format
GWAS Catalog	32469969	32469969.Carotid_plaque_maximum_area_men.SummaryStatistics_CPAmax_MEN_200417
GWAS Catalog	32469969	32469969.Mean_area_of_carotid_plaque_men.SummaryStatistics_CPAmean_MEN_200417
GWAS Catalog	32493714	32493714.low_density_lipoprotein_cholesterol_measurement.GCST90002412_buildGRCh37
GWAS Catalog	32589924	32589924.Abdominal_hernia_time_to_event.GCST010773_buildGRCh37
GWAS Catalog	32589924	32589924.Alzheimers_disease_time_to_event.GCST010764_buildGRCh37
GWAS Catalog	32589924	32589924.Asthma_time_to_event.GCST010769_buildGRCh37
GWAS Catalog	32589924	32589924.Cardiac_dysrhythmias_time_to_event.GCST010770_buildGRCh37
GWAS Catalog	32589924	32589924.Cataract_time_to_event.GCST010768_buildGRCh37
GWAS Catalog	32589924	32589924.Essential_hypertension_time_to_event.GCST010774_buildGRCh37
GWAS Catalog	32589924	32589924.Hyperlipidemia_time_to_event.GCST010772_buildGRCh37
GWAS Catalog	32589924	32589924.Osteoarthrosis_time_to_event.GCST010771_buildGRCh37
GWAS Catalog	32589924	32589924.Parkinsons_disease_time_to_event.GCST010765_buildGRCh37
GWAS Catalog	32589924	32589924.Type_2_diabetes_time_to_event.GCST010766_buildGRCh37
GWAS Catalog	32605384	32605384.left_ventricular_ejection_fraction_measurement.GCST90006791_buildGRCh37
GWAS Catalog	32665545	32665545.Brain_morphology_min-P.GCST010699_buildGRCh37.format
GWAS Catalog	32665545	32665545.Brain_morphology_MOSTest.GCST010703_buildGRCh37.format
GWAS Catalog	32665545	32665545.Cortical_surface_area_min-P.GCST010697_buildGRCh37
GWAS Catalog	32665545	32665545.Cortical_surface_area_MOSTest.GCST010701_buildGRCh37
GWAS Catalog	32665545	32665545.Cortical_thickness_min-P.GCST010696_buildGRCh37.format
GWAS Catalog	32665545	32665545.Cortical_thickness_MOSTest.GCST010700_buildGRCh37
GWAS Catalog	32665545	32665545.Subcortical_volume_min-P.GCST010698_buildGRCh37.format
GWAS Catalog	32665545	32665545.Subcortical_volume_MOSTest.GCST010702_buildGRCh37.format
GWAS Catalog	32690583	32690583.Shoulder_impingement_syndrome.GCST90010423_buildGRCh37
GWAS Catalog	32769997	32769997.Thyroid_stimulating_hormone_levels.2020_Zhou_et_al_TSH_meta_HUNT-MGI-ThyroidOmics.format
GWAS Catalog	32814899	32814899.Myocardial_fractal_dimension_slice_1.GCST90000287_GRCh37
GWAS Catalog	32814899	32814899.Myocardial_fractal_dimension_slice_2.GCST90000288_GRCh37
GWAS Catalog	32814899	32814899.Myocardial_fractal_dimension_slice_3.GCST90000289_GRCh37
GWAS Catalog	32814899	32814899.Myocardial_fractal_dimension_slice_4.GCST90000290_GRCh37.format
GWAS Catalog	32814899	32814899.Myocardial_fractal_dimension_slice_5.GCST90000291_GRCh37
GWAS Catalog	32814899	32814899.Myocardial_fractal_dimension_slice_6.GCST90000292_GRCh37
GWAS Catalog	32814899	32814899.Myocardial_fractal_dimension_slice_7.GCST90000293_GRCh37
GWAS Catalog	32814899	32814899.Myocardial_fractal_dimension_slice_8.GCST90000294_GRCh37
GWAS Catalog	32843070	32843070.Early_age-related_macular_degeneration.GCST010723_buildGRCh37
GWAS Catalog	32887889	32887889.Bladder_cancer.GCST90011817_buildGRCh37
GWAS Catalog	32887889	32887889.Breast_cancer.GCST90011804_buildGRCh37
GWAS Catalog	32887889	32887889.Cervical_cancer.GCST90011816_buildGRCh37.format
GWAS Catalog	32887889	32887889.Colon_cancer.GCST90011811_buildGRCh37
GWAS Catalog	32887889	32887889.Esophageal_or_stomach_cancer.GCST90011807_buildGRCh37
GWAS Catalog	32887889	32887889.Kidney_cancer.GCST90011818_buildGRCh37
GWAS Catalog	32887889	32887889.Lung_cancer.GCST90011812_buildGRCh37
GWAS Catalog	32887889	32887889.Lymphocytic_leukemia.GCST90011814_buildGRCh37
GWAS Catalog	32887889	32887889.Melanoma.GCST90011809_buildGRCh37
GWAS Catalog	32887889	32887889.Non-Hodgkins_lymphoma.GCST90011819_buildGRCh37
GWAS Catalog	32887889	32887889.Pancreatic_cancer.GCST90011815_buildGRCh37
GWAS Catalog	32887889	32887889.Prostate_cancer.GCST90011808_buildGRCh37
GWAS Catalog	32887889	32887889.Rectal_cancer.GCST90011810_buildGRCh37
GWAS Catalog	32887889	32887889.Thyroid_cancer.GCST90011813_buildGRCh37
https://grasp.nhlbi.nih.gov/downloads/ResultsNovember2020/Chen%20BCX2/BASO_EA_GWAMA_20190214_GC.gz	32888493	32888493.Basophil.BASO_EA_GWAMA_20190214_GC.format
https://grasp.nhlbi.nih.gov/downloads/ResultsNovember2020/Chen%20BCX2/EOS_EA_GWAMA_20190214_GC.gz	32888493	32888493.Eosinophil.EOS_EA_GWAMA_20190214_GC.format
https://grasp.nhlbi.nih.gov/downloads/ResultsNovember2020/Chen%20BCX2/HCT_EA_GWAMA_20190214_GC.gz	32888493	32888493.Hematocrit.HCT_EA_GWAMA_20190214_GC.format
https://grasp.nhlbi.nih.gov/downloads/ResultsNovember2020/Chen%20BCX2/HGB_EA_GWAMA_20190214_GC.gz	32888493	32888493.Hemoglobin.HGB_EA_GWAMA_20190214_GC.format
https://grasp.nhlbi.nih.gov/downloads/ResultsNovember2020/Chen%20BCX2/LYM_EA_GWAMA_20190214_GC.gz	32888493	32888493.Lymphocyte.LYM_EA_GWAMA_20190214_GC.format
https://grasp.nhlbi.nih.gov/downloads/ResultsNovember2020/Chen%20BCX2/MCH_EA_GWAMA_20190214_GC.gz	32888493	32888493.Mean_corpuscular_hemoglobin.MCH_EA_GWAMA_20190214_GC.format
https://grasp.nhlbi.nih.gov/downloads/ResultsNovember2020/Chen%20BCX2/MCHC_EA_GWAMA_20190214_GC.gz	32888493	32888493.MCH_concentration.MCHC_EA_GWAMA_20190214_GC.format
https://grasp.nhlbi.nih.gov/downloads/ResultsNovember2020/Chen%20BCX2/MCV_EA_GWAMA_20190214_GC.gz	32888493	32888493.Mean_corpuscular_volume.MCV_EA_GWAMA_20190214_GC.format
https://grasp.nhlbi.nih.gov/downloads/ResultsNovember2020/Chen%20BCX2/MONO_EA_GWAMA_20190214_GC.gz	32888493	32888493.Monocyte.MONO_EA_GWAMA_20190214_GC.format
https://grasp.nhlbi.nih.gov/downloads/ResultsNovember2020/Chen%20BCX2/MPV_EA_GWAMA_20190214_GC.gz	32888493	32888493.Mean_PLT_volume.MPV_EA_GWAMA_20190214_GC.format
https://grasp.nhlbi.nih.gov/downloads/ResultsNovember2020/Chen%20BCX2/NEU_EA_GWAMA_20190214_GC.gz	32888493	32888493.Neutrophil.NEU_EA_GWAMA_20190214_GC.format
https://grasp.nhlbi.nih.gov/downloads/ResultsNovember2020/Chen%20BCX2/PLT_EA_GWAMA_20190214_GC.gz	32888493	32888493.Platelet_count.PLT_EA_GWAMA_20190214_GC.format
https://grasp.nhlbi.nih.gov/downloads/ResultsNovember2020/Chen%20BCX2/RBC_EA_GWAMA_20190214_GC.gz	32888493	32888493.Red_Blood_Cell_Count.RBC_EA_GWAMA_20190214_GC.format
https://grasp.nhlbi.nih.gov/downloads/ResultsNovember2020/Chen%20BCX2/RDW_EA_GWAMA_20190214_GC.gz	32888493	32888493.RBC_distribution_width.RDW_EA_GWAMA_20190214_GC.format
https://grasp.nhlbi.nih.gov/downloads/ResultsNovember2020/Chen%20BCX2/WBC_EA_GWAMA_20190214_GC.gz	32888493	32888493.White_Blood_cell_count.WBC_EA_GWAMA_20190214_GC.format
GWAS Catalog	32888494	32888494.Basophil_count.GCST90002379_buildGRCh37.format
GWAS Catalog	32888494	32888494.Basophil_percentage_of_white_cells.GCST90002380_buildGRCh37.format
GWAS Catalog	32888494	32888494.Eosinophil_counts.GCST90002381_buildGRCh37.format
GWAS Catalog	32888494	32888494.Eosinophil_percentage_of_white_cells.GCST90002382_buildGRCh37.format
GWAS Catalog	32888494	32888494.Hematocrit.GCST90002383_buildGRCh37.format
GWAS Catalog	32888494	32888494.Hemoglobin.GCST90002384_buildGRCh37.format
GWAS Catalog	32888494	32888494.High_light_scatter_reticulocyte_count.GCST90002385_buildGRCh37.format
GWAS Catalog	32888494	32888494.High_light_scatter_reticulocyte_percentage_of_red_cells.GCST90002386_buildGRCh37.format
GWAS Catalog	32888494	32888494.Immature_fraction_of_reticulocytes.GCST90002387_buildGRCh37.format
GWAS Catalog	32888494	32888494.Lymphocyte_counts.GCST90002388_buildGRCh37.format
GWAS Catalog	32888494	32888494.Lymphocyte_percentage_of_white_cells.GCST90002389_buildGRCh37.format
GWAS Catalog	32888494	32888494.Mean_corpuscular_hemoglobin.GCST90002390_buildGRCh37
GWAS Catalog	32888494	32888494.Mean_corpuscular_hemoglobin_concentration.GCST90002391_buildGRCh37.format
GWAS Catalog	32888494	32888494.Mean_corpuscular_volume.GCST90002392_buildGRCh37.format
GWAS Catalog	32888494	32888494.Mean_platelet_volume.GCST90002395_buildGRCh37.format
GWAS Catalog	32888494	32888494.Mean_reticulocyte_volume.GCST90002396_buildGRCh37.format
GWAS Catalog	32888494	32888494.Mean_spheric_corpuscular_volume.GCST90002397_buildGRCh37.format
GWAS Catalog	32888494	32888494.Monocyte_count.GCST90002393_buildGRCh37.format
GWAS Catalog	32888494	32888494.Monocyte_percentage_of_white_cells.GCST90002394_buildGRCh37.format
GWAS Catalog	32888494	32888494.Neutrophil_count.GCST90002398_buildGRCh37.format
GWAS Catalog	32888494	32888494.Neutrophil_percentage_of_white_cells.GCST90002399_buildGRCh37.format
GWAS Catalog	32888494	32888494.Platelet_count.GCST90002402_buildGRCh37.format
GWAS Catalog	32888494	32888494.Platelet_distribution_width.GCST90002401_buildGRCh37.format
GWAS Catalog	32888494	32888494.Plateletcrit.GCST90002400_buildGRCh37
GWAS Catalog	32888494	32888494.Red_blood_cell_count.GCST90002403_buildGRCh37.format
GWAS Catalog	32888494	32888494.Red_cell_distribution_width.GCST90002404_buildGRCh37.format
GWAS Catalog	32888494	32888494.Reticulocyte_count.GCST90002405_buildGRCh37.format
GWAS Catalog	32888494	32888494.Reticulocyte_fraction_of_red_cells.GCST90002406_buildGRCh37.format
GWAS Catalog	32888494	32888494.White_blood_cell_count.GCST90002407_buildGRCh37.format
GWAS Catalog	32915782	32915782.Adiponectin_levels_BMI-adjusted.GCST90011883_buildGRCh37
GWAS Catalog	32917775	32917775.BMI_adjusted_leptin_measurement.GCST90007322_buildGRCh37
GWAS Catalog	32917775	32917775.BMI_adjusted_leptin_measurement.GCST90007324_buildGRCh37
GWAS Catalog	32917775	32917775.BMI_adjusted_leptin_measurement.GCST90007328_buildGRCh37
GWAS Catalog	32917775	32917775.BMI_adjusted_leptin_measurement.GCST90007330_buildGRCh37
GWAS Catalog	32917775	32917775.leptin_measurement.GCST90007310_buildGRCh37
GWAS Catalog	32917775	32917775.leptin_measurement.GCST90007311_buildGRCh37
GWAS Catalog	32917775	32917775.leptin_measurement.GCST90007312_buildGRCh37
GWAS Catalog	32917775	32917775.leptin_measurement.GCST90007316_buildGRCh37
GWAS Catalog	32917775	32917775.leptin_measurement.GCST90007317_buildGRCh37
GWAS Catalog	32949544	32949544.Creutzfeldt-Jakob_disease_sporadic.GCST90001389_buildGRCh37
GWAS Catalog	32999390	32999390.Postural_instability.GCST90012857_buildGRCh37
GWAS Catalog	33045005	33045005.Childhood_body_mass_index.GCST90002409_buildGRCh37
GWAS Catalog	33057200	33057200.Myeloproliferative_neoplasms.GCST90000032_GRCh37
GWAS Catalog	33067605	33067605.advanced_glycosylation_end_product_specific_receptor_ligand_measurement.GCST90012054_buildGRCh37
GWAS Catalog	33067605	33067605.Agouti_related_protein_measurement.GCST90012063_buildGRCh37
GWAS Catalog	33067605	33067605.angiopoietin_1_receptor_measurement.GCST90012013_buildGRCh37
GWAS Catalog	33067605	33067605.C_C_motif_chemokine_20_measurement.GCST90012077_buildGRCh37
GWAS Catalog	33067605	33067605.C_C_motif_chemokine_3_measurement.GCST90012055_buildGRCh37
GWAS Catalog	33067605	33067605.C_X_C_motif_chemokine_16_measurement.GCST90012059_buildGRCh37
GWAS Catalog	33067605	33067605.C_X_C_motif_chemokine_6_measurement.GCST90012057_buildGRCh37
GWAS Catalog	33067605	33067605.cancer_antigen_125_measurement.GCST90012078_buildGRCh37
GWAS Catalog	33067605	33067605.caspase_8_measurement.GCST90012072_buildGRCh37
GWAS Catalog	33067605	33067605.cathepsin_D_measurement.GCST90012053_buildGRCh37
GWAS Catalog	33067605	33067605.cathepsin_L1_measurement.GCST90012073_buildGRCh37
GWAS Catalog	33067605	33067605.CCL4_measurement.GCST90012052_buildGRCh37
GWAS Catalog	33067605	33067605.chemokine_C_X_C_motif_ligand_1_measurement.GCST90012019_buildGRCh37
GWAS Catalog	33067605	33067605.CX3CL1_measurement.GCST90012074_buildGRCh37
GWAS Catalog	33067605	33067605.cystatin_B_measurement.GCST90012006_buildGRCh37
GWAS Catalog	33067605	33067605.dickkopf_related_protein_1_measurement.GCST90012060_buildGRCh37
GWAS Catalog	33067605	33067605.endothelial_cell_specific_molecule_1_measurement.GCST90012068_buildGRCh37
GWAS Catalog	33067605	33067605.eosinophil_cationic_protein_measurement.GCST90012083_buildGRCh37
GWAS Catalog	33067605	33067605.epidermal_growth_factor_measurement.GCST90012001_buildGRCh37
GWAS Catalog	33067605	33067605.fatty_acid_binding_protein_adipocyte_measurement.GCST90012075_buildGRCh37
GWAS Catalog	33067605	33067605.fibroblast_growth_factor_23_measurement.GCST90012022_buildGRCh37
GWAS Catalog	33067605	33067605.follistatin_measurement.GCST90012080_buildGRCh37
GWAS Catalog	33067605	33067605.galanin_peptides_measurement.GCST90012062_buildGRCh37
GWAS Catalog	33067605	33067605.galectin_3_measurement.GCST90012009_buildGRCh37
GWAS Catalog	33067605	33067605.heat_shock_27_kDa_protein_measurement.GCST90012028_buildGRCh37
GWAS Catalog	33067605	33067605.hepatocyte_growth_factor_measurement.GCST90012045_buildGRCh37
GWAS Catalog	33067605	33067605.interleukin_1_receptor_antagonist_measurement.GCST90012004_buildGRCh37
GWAS Catalog	33067605	33067605.interleukin_18_measurement.GCST90012024_buildGRCh37
GWAS Catalog	33067605	33067605.interleukin_27_measurement.GCST90012017_buildGRCh37
GWAS Catalog	33067605	33067605.interleukin_6_measurement.GCST90012005_buildGRCh37
GWAS Catalog	33067605	33067605.kallikrein_11_measurement.GCST90012012_buildGRCh37
GWAS Catalog	33067605	33067605.kallikrein_6_measurement.GCST90012008_buildGRCh37
GWAS Catalog	33067605	33067605.kidney_injury_molecule_1_measurement.GCST90012041_buildGRCh37
GWAS Catalog	33067605	33067605.lectin_like_oxidized_LDL_receptor_1_measurement.GCST90012020_buildGRCh37
GWAS Catalog	33067605	33067605.leptin_measurement.GCST90012076_buildGRCh37
GWAS Catalog	33067605	33067605.macrophage_colony_stimulating_factor_measurement.GCST90012018_buildGRCh37
GWAS Catalog	33067605	33067605.matrix_metalloproteinase_1_measurement.GCST90012033_buildGRCh37
GWAS Catalog	33067605	33067605.matrix_metalloproteinase_10_measurement.GCST90012050_buildGRCh37
GWAS Catalog	33067605	33067605.matrix_metalloproteinase_12_measurement.GCST90012070_buildGRCh37
GWAS Catalog	33067605	33067605.matrix_metalloproteinase_7_measurement.GCST90012056_buildGRCh37
GWAS Catalog	33067605	33067605.matrix_metalloproteinase_measurement.GCST90012027_buildGRCh37
GWAS Catalog	33067605	33067605.melusin_measurement.GCST90012058_buildGRCh37
GWAS Catalog	33067605	33067605.membrane_bound_aminopeptidase_P_measurement.GCST90012043_buildGRCh37
GWAS Catalog	33067605	33067605.monocyte_chemotactic_protein_1_measurement.GCST90012007_buildGRCh37
GWAS Catalog	33067605	33067605.myeloperoxidase_measurement.GCST90012031_buildGRCh37
GWAS Catalog	33067605	33067605.myoglobin_measurement.GCST90012047_buildGRCh37
GWAS Catalog	33067605	33067605.N_terminal_prohormone_brain_natriuretic_peptide_measurement.GCST90012082_buildGRCh37
GWAS Catalog	33067605	33067605.osteoprotegerin_measurement.GCST90012002_buildGRCh37
GWAS Catalog	33067605	33067605.P_selectin_glycoprotein_ligand_1_measurement.GCST90012046_buildGRCh37
GWAS Catalog	33067605	33067605.pappalysin_1_measurement.GCST90012036_buildGRCh37
GWAS Catalog	33067605	33067605.pentraxin_related_protein_PTX3_measurement.GCST90012037_buildGRCh37
GWAS Catalog	33067605	33067605.platelet_derived_growth_factor_BB_measurement.GCST90012016_buildGRCh37
GWAS Catalog	33067605	33067605.platelet_endothelial_cell_adhesion_molecule_measurement.GCST90012081_buildGRCh37
GWAS Catalog	33067605	33067605.pro_interleukin_16_measurement.GCST90012049_buildGRCh37
GWAS Catalog	33067605	33067605.proheparin_binding_EGF_like_growth_factor_measurement.GCST90012067_buildGRCh37
GWAS Catalog	33067605	33067605.proteinase_activated_receptor_1_measurement.GCST90012010_buildGRCh37
GWAS Catalog	33067605	33067605.renin_measurement.GCST90012038_buildGRCh37
GWAS Catalog	33067605	33067605.resistin_measurement.GCST90012034_buildGRCh37
GWAS Catalog	33067605	33067605.SIR2_like_protein_2_measurement.GCST90012061_buildGRCh37
GWAS Catalog	33067605	33067605.spondin_1_measurement.GCST90012071_buildGRCh37
GWAS Catalog	33067605	33067605.stem_Cell_Factor_measurement.GCST90012023_buildGRCh37
GWAS Catalog	33067605	33067605.thrombomodulin_measurement.GCST90012048_buildGRCh37
GWAS Catalog	33067605	33067605.tissue_factor_measurement.GCST90012014_buildGRCh37
GWAS Catalog	33067605	33067605.tissue_plasminogen_activator_measurement.GCST90012066_buildGRCh37
GWAS Catalog	33067605	33067605.TNF_related_activation_induced_cytokine_measurement.GCST90012044_buildGRCh37
GWAS Catalog	33067605	33067605.TNF_related_apoptosis_inducing_ligand_measurement.GCST90012011_buildGRCh37
GWAS Catalog	33067605	33067605.TNF_related_apoptosis_inducing_ligand_receptor_2_measurement.GCST90012021_buildGRCh37
GWAS Catalog	33067605	33067605.tumor_necrosis_factor_ligand_superfamily_member_14_measurement.GCST90012029_buildGRCh37
GWAS Catalog	33067605	33067605.tumor_necrosis_factor_receptor_1_measurement.GCST90012015_buildGRCh37
GWAS Catalog	33067605	33067605.tumor_necrosis_factor_receptor_II_measurement.GCST90012026_buildGRCh37
GWAS Catalog	33067605	33067605.tumor_necrosis_factor_receptor_superfamily_member_5_measurement.GCST90012065_buildGRCh37
GWAS Catalog	33067605	33067605.tumor_necrosis_factor_receptor_superfamily_member_6_measurement.GCST90012035_buildGRCh37
GWAS Catalog	33067605	33067605.urokinase_plasminogen_activator_surface_receptor_measurement.GCST90012051_buildGRCh37
GWAS Catalog	33067605	33067605.vascular_endothelial_growth_factor_D_measurement.GCST90012069_buildGRCh37
GWAS Catalog	33067605	33067605.YKL40_measurement.GCST90012039_buildGRCh37
https://www.med.unc.edu/pgc/download-results/sud/	33096046	33096046.CUD_Cases_vs_Controls_in_European-Ancestry_Cohorts_Full_Data.CUD_EUR_full_public_11.14.2020
GWAS Catalog	33097703	33097703.Ultradistal_forearm_bone_mineral_density.GCST90013422_buildGRCh37
GWAS Catalog	33097823	33097823.appendicular_lean_mass.GCST90000025_GRCh37
GWAS Catalog	33097823	33097823.appendicular_lean_mass.GCST90000026_GRCh37
GWAS Catalog	33097823	33097823.appendicular_lean_mass.GCST90000027_GRCh37
GWAS Catalog	33106285	33106285.Arthritis_juvenile_idiopathic.GCST90010715_buildGRCh37
https://personal.broadinstitute.org/mvon/IA.GWAS.BakkerMK.2020.sumstats.zip	33199917	33199917.Intracranial_aneurysm..IA.GWAS.BakkerMK.2020.sumstats.Stage_1
GWAS Catalog	33204752	33204752.Anti-chlamydia_trachomatis_IgG_seropositivity.GCST90006886_buildGRCh37
GWAS Catalog	33204752	33204752.Anti-Epstein-Barr_virus_IgG_seropositivity.GCST90006897_buildGRCh37
GWAS Catalog	33204752	33204752.Anti-herpes_simplex_virus_2_IgG_seropositivity.GCST90006919_buildGRCh37
GWAS Catalog	33204752	33204752.Anti-Merkel_cell_polyomavirus_IgG_seropositivity.GCST90006923_buildGRCh37
GWAS Catalog	33204752	33204752.Anti-polyomavirus_2_IgG_seropositivity.GCST90006921_buildGRCh37
GWAS Catalog	33204752	33204752.BK_polyomavirus_VP1_antibody_levels.GCST90006885_buildGRCh37
GWAS Catalog	33204752	33204752.Chlamydia_trachomatis_momp_D_antibody_levels.GCST90006888_buildGRCh37
GWAS Catalog	33204752	33204752.Chlamydia_trachomatis_PorB_antibody_levels.GCST90006890_buildGRCh37
GWAS Catalog	33204752	33204752.Cytomegalovirus_pp28_antibody_levels.GCST90006894_buildGRCh37
GWAS Catalog	33204752	33204752.Epstein-Barr_virus_EA-D_antibody_levels.GCST90006898_buildGRCh37
GWAS Catalog	33204752	33204752.Epstein-Barr_virus_EBNA-1_antibody_levels.GCST90006899_buildGRCh37
GWAS Catalog	33204752	33204752.Helicobacter_pylori_UREA_antibody_levels.GCST90006915_buildGRCh37
GWAS Catalog	33204752	33204752.Herpes_simplex_virus_6_IE1B_antibody_levels.GCST90006904_buildGRCh37
GWAS Catalog	33204752	33204752.Herpes_simplex_virus_7_U14_antibody_levels.GCST90006909_buildGRCh37
GWAS Catalog	33204752	33204752.Merkel_cell_polyomavirus_VP1_antibody_levels.GCST90006924_buildGRCh37
GWAS Catalog	33204752	33204752.Polyomavirus_2_JC_VP1_antibody_levels.GCST90006922_buildGRCh37
GWAS Catalog	33204752	33204752.Toxoplasma_gondii_sag1_antibody_levels.GCST90006927_buildGRCh37
GWAS Catalog	33307546	33307546.COVID-19_critical_illness_vs_population.GCST90013414_buildGRCh37
	35379992	2022_4_29_alzh
http://www.nealelab.is/uk-biobank	http://www.nealelab.is/uk-biobank	A41_gsel
http://www.nealelab.is/uk-biobank	http://www.nealelab.is/uk-biobank	B02_gsel
http://www.nealelab.is/uk-biobank	http://www.nealelab.is/uk-biobank	B07_gsel
http://www.nealelab.is/uk-biobank	http://www.nealelab.is/uk-biobank	B34_gsel
http://www.nealelab.is/uk-biobank	http://www.nealelab.is/uk-biobank	C16_gsel
http://www.nealelab.is/uk-biobank	http://www.nealelab.is/uk-biobank	C18_gsel
http://www.nealelab.is/uk-biobank	http://www.nealelab.is/uk-biobank	C32_gsel
http://www.nealelab.is/uk-biobank	http://www.nealelab.is/uk-biobank	C34_gsel
http://www.nealelab.is/uk-biobank	http://www.nealelab.is/uk-biobank	C43_gsel
http://www.nealelab.is/uk-biobank	http://www.nealelab.is/uk-biobank	C44_gsel
http://www.nealelab.is/uk-biobank	http://www.nealelab.is/uk-biobank	C50_gsel
http://www.nealelab.is/uk-biobank	http://www.nealelab.is/uk-biobank	C61_gsel
http://www.nealelab.is/uk-biobank	http://www.nealelab.is/uk-biobank	C62_gsel
http://www.nealelab.is/uk-biobank	http://www.nealelab.is/uk-biobank	C64_gsel
http://www.nealelab.is/uk-biobank	http://www.nealelab.is/uk-biobank	C67_gsel
http://www.nealelab.is/uk-biobank	http://www.nealelab.is/uk-biobank	C71_gsel
http://www.nealelab.is/uk-biobank	http://www.nealelab.is/uk-biobank	C73_gsel
http://www.nealelab.is/uk-biobank	http://www.nealelab.is/uk-biobank	C79_gsel
http://www.nealelab.is/uk-biobank	http://www.nealelab.is/uk-biobank	C83_gsel
http://www.nealelab.is/uk-biobank	http://www.nealelab.is/uk-biobank	C85_gsel
http://www.nealelab.is/uk-biobank	http://www.nealelab.is/uk-biobank	C92_gsel
http://www.nealelab.is/uk-biobank	http://www.nealelab.is/uk-biobank	D05_gsel
http://www.nealelab.is/uk-biobank	http://www.nealelab.is/uk-biobank	D06_gsel
http://www.nealelab.is/uk-biobank	http://www.nealelab.is/uk-biobank	D09_gsel
http://www.nealelab.is/uk-biobank	http://www.nealelab.is/uk-biobank	D10_gsel
http://www.nealelab.is/uk-biobank	http://www.nealelab.is/uk-biobank	D12_gsel
http://www.nealelab.is/uk-biobank	http://www.nealelab.is/uk-biobank	D14_gsel
http://www.nealelab.is/uk-biobank	http://www.nealelab.is/uk-biobank	D17_gsel
http://www.nealelab.is/uk-biobank	http://www.nealelab.is/uk-biobank	D22_gsel
http://www.nealelab.is/uk-biobank	http://www.nealelab.is/uk-biobank	D24_gsel
http://www.nealelab.is/uk-biobank	http://www.nealelab.is/uk-biobank	D25_gsel
http://www.nealelab.is/uk-biobank	http://www.nealelab.is/uk-biobank	D27_gsel
http://www.nealelab.is/uk-biobank	http://www.nealelab.is/uk-biobank	D30_gsel
http://www.nealelab.is/uk-biobank	http://www.nealelab.is/uk-biobank	D36_gsel
http://www.nealelab.is/uk-biobank	http://www.nealelab.is/uk-biobank	D37_gsel
http://www.nealelab.is/uk-biobank	http://www.nealelab.is/uk-biobank	D39_gsel
http://www.nealelab.is/uk-biobank	http://www.nealelab.is/uk-biobank	D47_gsel
http://www.nealelab.is/uk-biobank	http://www.nealelab.is/uk-biobank	D48_gsel
http://www.nealelab.is/uk-biobank	http://www.nealelab.is/uk-biobank	D89_gsel
http://www.nealelab.is/uk-biobank	http://www.nealelab.is/uk-biobank	E04_gsel
http://www.nealelab.is/uk-biobank	http://www.nealelab.is/uk-biobank	E10_gsel
http://www.nealelab.is/uk-biobank	http://www.nealelab.is/uk-biobank	E11_gsel
http://www.nealelab.is/uk-biobank	http://www.nealelab.is/uk-biobank	E66_gsel
http://www.nealelab.is/uk-biobank	http://www.nealelab.is/uk-biobank	E83_gsel
http://www.nealelab.is/uk-biobank	http://www.nealelab.is/uk-biobank	F05_gsel
http://www.nealelab.is/uk-biobank	http://www.nealelab.is/uk-biobank	F31_gsel
http://www.nealelab.is/uk-biobank	http://www.nealelab.is/uk-biobank	F41_gsel
http://www.nealelab.is/uk-biobank	http://www.nealelab.is/uk-biobank	F43_gsel
http://www.nealelab.is/uk-biobank	http://www.nealelab.is/uk-biobank	G35_gsel
http://www.nealelab.is/uk-biobank	http://www.nealelab.is/uk-biobank	G40_gsel
http://www.nealelab.is/uk-biobank	http://www.nealelab.is/uk-biobank	G51_gsel
http://www.nealelab.is/uk-biobank	http://www.nealelab.is/uk-biobank	G56_gsel
http://www.nealelab.is/uk-biobank	http://www.nealelab.is/uk-biobank	G93_gsel
http://www.nealelab.is/uk-biobank	http://www.nealelab.is/uk-biobank	G95_gsel
http://www.nealelab.is/uk-biobank	http://www.nealelab.is/uk-biobank	H01_gsel
http://www.nealelab.is/uk-biobank	http://www.nealelab.is/uk-biobank	H02_gsel
http://www.nealelab.is/uk-biobank	http://www.nealelab.is/uk-biobank	H04_gsel
http://www.nealelab.is/uk-biobank	http://www.nealelab.is/uk-biobank	H18_gsel
http://www.nealelab.is/uk-biobank	http://www.nealelab.is/uk-biobank	H25_gsel
http://www.nealelab.is/uk-biobank	http://www.nealelab.is/uk-biobank	H26_gsel
http://www.nealelab.is/uk-biobank	http://www.nealelab.is/uk-biobank	H33_gsel
http://www.nealelab.is/uk-biobank	http://www.nealelab.is/uk-biobank	H35_gsel
http://www.nealelab.is/uk-biobank	http://www.nealelab.is/uk-biobank	H40_gsel
http://www.nealelab.is/uk-biobank	http://www.nealelab.is/uk-biobank	H43_gsel
http://www.nealelab.is/uk-biobank	http://www.nealelab.is/uk-biobank	H53_gsel
http://www.nealelab.is/uk-biobank	http://www.nealelab.is/uk-biobank	H57_gsel
http://www.nealelab.is/uk-biobank	http://www.nealelab.is/uk-biobank	H61_gsel
http://www.nealelab.is/uk-biobank	http://www.nealelab.is/uk-biobank	H65_gsel
http://www.nealelab.is/uk-biobank	http://www.nealelab.is/uk-biobank	H69_gsel
http://www.nealelab.is/uk-biobank	http://www.nealelab.is/uk-biobank	H80_gsel
http://www.nealelab.is/uk-biobank	http://www.nealelab.is/uk-biobank	H90_gsel
http://www.nealelab.is/uk-biobank	http://www.nealelab.is/uk-biobank	H91_gsel
http://www.nealelab.is/uk-biobank	http://www.nealelab.is/uk-biobank	I10_gsel
http://www.nealelab.is/uk-biobank	http://www.nealelab.is/uk-biobank	I20_gsel
http://www.nealelab.is/uk-biobank	http://www.nealelab.is/uk-biobank	I21_gsel
http://www.nealelab.is/uk-biobank	http://www.nealelab.is/uk-biobank	I22_gsel
http://www.nealelab.is/uk-biobank	http://www.nealelab.is/uk-biobank	I25_gsel
http://www.nealelab.is/uk-biobank	http://www.nealelab.is/uk-biobank	I26_gsel
http://www.nealelab.is/uk-biobank	http://www.nealelab.is/uk-biobank	I31_gsel
http://www.nealelab.is/uk-biobank	http://www.nealelab.is/uk-biobank	I35_gsel
http://www.nealelab.is/uk-biobank	http://www.nealelab.is/uk-biobank	I42_gsel
http://www.nealelab.is/uk-biobank	http://www.nealelab.is/uk-biobank	I47_gsel
http://www.nealelab.is/uk-biobank	http://www.nealelab.is/uk-biobank	I48_gsel
http://www.nealelab.is/uk-biobank	http://www.nealelab.is/uk-biobank	I50_gsel
http://www.nealelab.is/uk-biobank	http://www.nealelab.is/uk-biobank	I61_gsel
http://www.nealelab.is/uk-biobank	http://www.nealelab.is/uk-biobank	I63_gsel
http://www.nealelab.is/uk-biobank	http://www.nealelab.is/uk-biobank	I64_gsel
http://www.nealelab.is/uk-biobank	http://www.nealelab.is/uk-biobank	I65_gsel
http://www.nealelab.is/uk-biobank	http://www.nealelab.is/uk-biobank	I70_gsel
http://www.nealelab.is/uk-biobank	http://www.nealelab.is/uk-biobank	I77_gsel
http://www.nealelab.is/uk-biobank	http://www.nealelab.is/uk-biobank	I80_gsel
http://www.nealelab.is/uk-biobank	http://www.nealelab.is/uk-biobank	I82_gsel
http://www.nealelab.is/uk-biobank	http://www.nealelab.is/uk-biobank	I83_gsel
http://www.nealelab.is/uk-biobank	http://www.nealelab.is/uk-biobank	I84_gsel
http://www.nealelab.is/uk-biobank	http://www.nealelab.is/uk-biobank	I85_gsel
http://www.nealelab.is/uk-biobank	http://www.nealelab.is/uk-biobank	J15_gsel
http://www.nealelab.is/uk-biobank	http://www.nealelab.is/uk-biobank	J33_gsel
http://www.nealelab.is/uk-biobank	http://www.nealelab.is/uk-biobank	J35_gsel
http://www.nealelab.is/uk-biobank	http://www.nealelab.is/uk-biobank	J38_gsel
http://www.nealelab.is/uk-biobank	http://www.nealelab.is/uk-biobank	J39_gsel
http://www.nealelab.is/uk-biobank	http://www.nealelab.is/uk-biobank	J44_gsel
http://www.nealelab.is/uk-biobank	http://www.nealelab.is/uk-biobank	J45_gsel
http://www.nealelab.is/uk-biobank	http://www.nealelab.is/uk-biobank	J69_gsel
http://www.nealelab.is/uk-biobank	http://www.nealelab.is/uk-biobank	J84_gsel
http://www.nealelab.is/uk-biobank	http://www.nealelab.is/uk-biobank	K00_gsel
http://www.nealelab.is/uk-biobank	http://www.nealelab.is/uk-biobank	K01_gsel
http://www.nealelab.is/uk-biobank	http://www.nealelab.is/uk-biobank	K04_gsel
http://www.nealelab.is/uk-biobank	http://www.nealelab.is/uk-biobank	K14_gsel
http://www.nealelab.is/uk-biobank	http://www.nealelab.is/uk-biobank	K26_gsel
http://www.nealelab.is/uk-biobank	http://www.nealelab.is/uk-biobank	K31_gsel
http://www.nealelab.is/uk-biobank	http://www.nealelab.is/uk-biobank	K35_gsel
http://www.nealelab.is/uk-biobank	http://www.nealelab.is/uk-biobank	K40_gsel
http://www.nealelab.is/uk-biobank	http://www.nealelab.is/uk-biobank	K41_gsel
http://www.nealelab.is/uk-biobank	http://www.nealelab.is/uk-biobank	K42_gsel
http://www.nealelab.is/uk-biobank	http://www.nealelab.is/uk-biobank	K43_gsel
http://www.nealelab.is/uk-biobank	http://www.nealelab.is/uk-biobank	K50_gsel
http://www.nealelab.is/uk-biobank	http://www.nealelab.is/uk-biobank	K51_gsel
http://www.nealelab.is/uk-biobank	http://www.nealelab.is/uk-biobank	K55_gsel
http://www.nealelab.is/uk-biobank	http://www.nealelab.is/uk-biobank	K57_gsel
http://www.nealelab.is/uk-biobank	http://www.nealelab.is/uk-biobank	K61_gsel
http://www.nealelab.is/uk-biobank	http://www.nealelab.is/uk-biobank	K63_gsel
http://www.nealelab.is/uk-biobank	http://www.nealelab.is/uk-biobank	K70_gsel
http://www.nealelab.is/uk-biobank	http://www.nealelab.is/uk-biobank	K76_gsel
http://www.nealelab.is/uk-biobank	http://www.nealelab.is/uk-biobank	K80_gsel
http://www.nealelab.is/uk-biobank	http://www.nealelab.is/uk-biobank	K81_gsel
http://www.nealelab.is/uk-biobank	http://www.nealelab.is/uk-biobank	K82_gsel
http://www.nealelab.is/uk-biobank	http://www.nealelab.is/uk-biobank	K83_gsel
http://www.nealelab.is/uk-biobank	http://www.nealelab.is/uk-biobank	K85_gsel
http://www.nealelab.is/uk-biobank	http://www.nealelab.is/uk-biobank	K90_gsel
http://www.nealelab.is/uk-biobank	http://www.nealelab.is/uk-biobank	K91_gsel
http://www.nealelab.is/uk-biobank	http://www.nealelab.is/uk-biobank	L02_gsel
http://www.nealelab.is/uk-biobank	http://www.nealelab.is/uk-biobank	L03_gsel
http://www.nealelab.is/uk-biobank	http://www.nealelab.is/uk-biobank	L40_gsel
http://www.nealelab.is/uk-biobank	http://www.nealelab.is/uk-biobank	L60_gsel
http://www.nealelab.is/uk-biobank	http://www.nealelab.is/uk-biobank	L72_gsel
http://www.nealelab.is/uk-biobank	http://www.nealelab.is/uk-biobank	L82_gsel
http://www.nealelab.is/uk-biobank	http://www.nealelab.is/uk-biobank	M06_gsel
http://www.nealelab.is/uk-biobank	http://www.nealelab.is/uk-biobank	M10_gsel
http://www.nealelab.is/uk-biobank	http://www.nealelab.is/uk-biobank	M16_gsel
http://www.nealelab.is/uk-biobank	http://www.nealelab.is/uk-biobank	M17_gsel
http://www.nealelab.is/uk-biobank	http://www.nealelab.is/uk-biobank	M20_gsel
http://www.nealelab.is/uk-biobank	http://www.nealelab.is/uk-biobank	M23_gsel
http://www.nealelab.is/uk-biobank	http://www.nealelab.is/uk-biobank	M46_gsel
http://www.nealelab.is/uk-biobank	http://www.nealelab.is/uk-biobank	M47_gsel
http://www.nealelab.is/uk-biobank	http://www.nealelab.is/uk-biobank	M48_gsel
http://www.nealelab.is/uk-biobank	http://www.nealelab.is/uk-biobank	M54_gsel
http://www.nealelab.is/uk-biobank	http://www.nealelab.is/uk-biobank	M65_gsel
http://www.nealelab.is/uk-biobank	http://www.nealelab.is/uk-biobank	M66_gsel
http://www.nealelab.is/uk-biobank	http://www.nealelab.is/uk-biobank	M70_gsel
http://www.nealelab.is/uk-biobank	http://www.nealelab.is/uk-biobank	M71_gsel
http://www.nealelab.is/uk-biobank	http://www.nealelab.is/uk-biobank	M72_gsel
http://www.nealelab.is/uk-biobank	http://www.nealelab.is/uk-biobank	M76_gsel
http://www.nealelab.is/uk-biobank	http://www.nealelab.is/uk-biobank	M79_gsel
http://www.nealelab.is/uk-biobank	http://www.nealelab.is/uk-biobank	M80_gsel
http://www.nealelab.is/uk-biobank	http://www.nealelab.is/uk-biobank	M84_gsel
http://www.nealelab.is/uk-biobank	http://www.nealelab.is/uk-biobank	M93_gsel
http://www.nealelab.is/uk-biobank	http://www.nealelab.is/uk-biobank	N12_gsel
http://www.nealelab.is/uk-biobank	http://www.nealelab.is/uk-biobank	N13_gsel
http://www.nealelab.is/uk-biobank	http://www.nealelab.is/uk-biobank	N20_gsel
http://www.nealelab.is/uk-biobank	http://www.nealelab.is/uk-biobank	N21_gsel
http://www.nealelab.is/uk-biobank	http://www.nealelab.is/uk-biobank	N30_gsel
http://www.nealelab.is/uk-biobank	http://www.nealelab.is/uk-biobank	N32_gsel
http://www.nealelab.is/uk-biobank	http://www.nealelab.is/uk-biobank	N39_gsel
http://www.nealelab.is/uk-biobank	http://www.nealelab.is/uk-biobank	N40_gsel
http://www.nealelab.is/uk-biobank	http://www.nealelab.is/uk-biobank	N42_gsel
http://www.nealelab.is/uk-biobank	http://www.nealelab.is/uk-biobank	N43_gsel
http://www.nealelab.is/uk-biobank	http://www.nealelab.is/uk-biobank	N60_gsel
http://www.nealelab.is/uk-biobank	http://www.nealelab.is/uk-biobank	N64_gsel
http://www.nealelab.is/uk-biobank	http://www.nealelab.is/uk-biobank	N70_gsel
http://www.nealelab.is/uk-biobank	http://www.nealelab.is/uk-biobank	N73_gsel
http://www.nealelab.is/uk-biobank	http://www.nealelab.is/uk-biobank	N75_gsel
http://www.nealelab.is/uk-biobank	http://www.nealelab.is/uk-biobank	N76_gsel
http://www.nealelab.is/uk-biobank	http://www.nealelab.is/uk-biobank	N80_gsel
http://www.nealelab.is/uk-biobank	http://www.nealelab.is/uk-biobank	N81_gsel
http://www.nealelab.is/uk-biobank	http://www.nealelab.is/uk-biobank	N84_gsel
http://www.nealelab.is/uk-biobank	http://www.nealelab.is/uk-biobank	N85_gsel
http://www.nealelab.is/uk-biobank	http://www.nealelab.is/uk-biobank	N92_gsel
http://www.nealelab.is/uk-biobank	http://www.nealelab.is/uk-biobank	N94_gsel
http://www.nealelab.is/uk-biobank	http://www.nealelab.is/uk-biobank	N99_gsel
http://www.nealelab.is/uk-biobank	http://www.nealelab.is/uk-biobank	O04_gsel
http://www.nealelab.is/uk-biobank	http://www.nealelab.is/uk-biobank	O32_gsel
http://www.nealelab.is/uk-biobank	http://www.nealelab.is/uk-biobank	O36_gsel
http://www.nealelab.is/uk-biobank	http://www.nealelab.is/uk-biobank	O46_gsel
http://www.nealelab.is/uk-biobank	http://www.nealelab.is/uk-biobank	O47_gsel
http://www.nealelab.is/uk-biobank	http://www.nealelab.is/uk-biobank	O64_gsel
http://www.nealelab.is/uk-biobank	http://www.nealelab.is/uk-biobank	O68_gsel
http://www.nealelab.is/uk-biobank	http://www.nealelab.is/uk-biobank	O69_gsel
http://www.nealelab.is/uk-biobank	http://www.nealelab.is/uk-biobank	O82_gsel
http://www.nealelab.is/uk-biobank	http://www.nealelab.is/uk-biobank	O99_gsel
http://www.nealelab.is/uk-biobank	http://www.nealelab.is/uk-biobank	Q18_gsel
http://www.nealelab.is/uk-biobank	http://www.nealelab.is/uk-biobank	Q21_gsel
http://www.nealelab.is/uk-biobank	http://www.nealelab.is/uk-biobank	Q82_gsel
http://www.nealelab.is/uk-biobank	http://www.nealelab.is/uk-biobank	R05_gsel
http://www.nealelab.is/uk-biobank	http://www.nealelab.is/uk-biobank	R10_gsel
http://www.nealelab.is/uk-biobank	http://www.nealelab.is/uk-biobank	R11_gsel
http://www.nealelab.is/uk-biobank	http://www.nealelab.is/uk-biobank	R14_gsel
http://www.nealelab.is/uk-biobank	http://www.nealelab.is/uk-biobank	R20_gsel
http://www.nealelab.is/uk-biobank	http://www.nealelab.is/uk-biobank	R31_gsel
http://www.nealelab.is/uk-biobank	http://www.nealelab.is/uk-biobank	R35_gsel
http://www.nealelab.is/uk-biobank	http://www.nealelab.is/uk-biobank	R39_gsel
http://www.nealelab.is/uk-biobank	http://www.nealelab.is/uk-biobank	R42_gsel
http://www.nealelab.is/uk-biobank	http://www.nealelab.is/uk-biobank	R59_gsel
http://www.nealelab.is/uk-biobank	http://www.nealelab.is/uk-biobank	R69_gsel
http://www.nealelab.is/uk-biobank	http://www.nealelab.is/uk-biobank	R73_gsel
http://www.nealelab.is/uk-biobank	http://www.nealelab.is/uk-biobank	R79_gsel
http://www.nealelab.is/uk-biobank	http://www.nealelab.is/uk-biobank	R90_gsel
http://www.nealelab.is/uk-biobank	http://www.nealelab.is/uk-biobank	R93_gsel
http://www.nealelab.is/uk-biobank	http://www.nealelab.is/uk-biobank	S00_gsel
http://www.nealelab.is/uk-biobank	http://www.nealelab.is/uk-biobank	S02_gsel
http://www.nealelab.is/uk-biobank	http://www.nealelab.is/uk-biobank	S20_gsel
http://www.nealelab.is/uk-biobank	http://www.nealelab.is/uk-biobank	S42_gsel
http://www.nealelab.is/uk-biobank	http://www.nealelab.is/uk-biobank	S52_gsel
http://www.nealelab.is/uk-biobank	http://www.nealelab.is/uk-biobank	S56_gsel
http://www.nealelab.is/uk-biobank	http://www.nealelab.is/uk-biobank	S62_gsel
http://www.nealelab.is/uk-biobank	http://www.nealelab.is/uk-biobank	S72_gsel
http://www.nealelab.is/uk-biobank	http://www.nealelab.is/uk-biobank	S86_gsel
http://www.nealelab.is/uk-biobank	http://www.nealelab.is/uk-biobank	S92_gsel
http://www.nealelab.is/uk-biobank	http://www.nealelab.is/uk-biobank	T14_gsel
http://www.nealelab.is/uk-biobank	http://www.nealelab.is/uk-biobank	T42_gsel
http://www.nealelab.is/uk-biobank	http://www.nealelab.is/uk-biobank	T78_gsel
http://www.nealelab.is/uk-biobank	http://www.nealelab.is/uk-biobank	T84_gsel
http://www.nealelab.is/uk-biobank	http://www.nealelab.is/uk-biobank	T85_gsel
http://www.nealelab.is/uk-biobank	http://www.nealelab.is/uk-biobank	Z36_gsel
http://www.nealelab.is/uk-biobank	http://www.nealelab.is/uk-biobank	Z42_gsel
http://www.nealelab.is/uk-biobank	http://www.nealelab.is/uk-biobank	Z43_gsel
http://www.nealelab.is/uk-biobank	http://www.nealelab.is/uk-biobank	Z46_gsel
http://www.nealelab.is/uk-biobank	http://www.nealelab.is/uk-biobank	Z47_gsel
http://www.nealelab.is/uk-biobank	http://www.nealelab.is/uk-biobank	Z48_gsel
http://www.nealelab.is/uk-biobank	http://www.nealelab.is/uk-biobank	Z52_gsel
http://www.nealelab.is/uk-biobank	http://www.nealelab.is/uk-biobank	Z53_gsel
http://www.nealelab.is/uk-biobank	http://www.nealelab.is/uk-biobank	Z71_gsel
http://www.nealelab.is/uk-biobank	http://www.nealelab.is/uk-biobank	Z87_gsel
	https://www.biorxiv.org/content/10.1101/2020.05.12.084608v1	Results_ALLERGIC_RHINITIS_GERA_chr_1_to_22.format
	https://www.biorxiv.org/content/10.1101/2020.05.12.084608v1	Results_ASTHMA_GERA_chr_1_to_22.format
	https://www.biorxiv.org/content/10.1101/2020.05.12.084608v1	Results_CANCER_GERA_chr_1_to_22.format
	https://www.biorxiv.org/content/10.1101/2020.05.12.084608v1	Results_CARD_GERA_chr_1_to_22.format
	https://www.biorxiv.org/content/10.1101/2020.05.12.084608v1	Results_DEPRESS_GERA_chr_1_to_22.format
	https://www.biorxiv.org/content/10.1101/2020.05.12.084608v1	Results_DIA2_GERA_chr_1_to_22.format
	https://www.biorxiv.org/content/10.1101/2020.05.12.084608v1	Results_DYSLIPID_GERA_chr_1_to_22.format
	https://www.biorxiv.org/content/10.1101/2020.05.12.084608v1	Results_HERNIA_ABDOMINOPELVIC_GERA_chr_1_to_22.format
	https://www.biorxiv.org/content/10.1101/2020.05.12.084608v1	Results_HYPER_GERA_chr_1_to_22.format
	https://www.biorxiv.org/content/10.1101/2020.05.12.084608v1	Results_MACDEGEN_GERA_chr_1_to_22.format
	https://www.biorxiv.org/content/10.1101/2020.05.12.084608v1	Results_OSTIOP_GERA_chr_1_to_22.format
	https://www.biorxiv.org/content/10.1101/2020.05.12.084608v1	Results_PSYCHIATRIC_GERA_chr_1_to_22.format
	https://www.biorxiv.org/content/10.1101/2020.05.12.084608v1	Results_PVD_GERA_chr_1_to_22.format
	https://www.biorxiv.org/content/10.1101/2020.05.12.084608v1	Results_VARICOSE_VEINS_GERA_chr_1_to_22.format
https://www.med.unc.edu/pgc/download-results/ptsd/	https://www.biorxiv.org/content/10.1101/458562v1	pts_eur_freeze2_overall.results
